# Supplementary material for: 5-Chloro-N-(4,5-dihydro-1H-imidazol-2-yl)-2,1,3-benzothia­diazol-4-amine (tizanidine)
Source: Acta Crystallogr Sect E Struct Rep Online. 2011 Mar 12;67(Pt 4):o838–9. doi: 10.1107/S1600536811008348 (PMC3100067; doi:10.1107/S1600536811008348)
Supplement: Supplementary file 1 [file e-67-0o838-sup1.cif]

##############################################################################
###                                                                        ###
###        Electronic paper (Acta Crystallographica Section E)             ###
###                                                                        ###
##############################################################################
#                                                                            #
# This CIF contains the data in a paper accepted for publication in Acta     #
# Crystallographica Section E. It conforms to the requirements of Notes      #
# for Authors for Section E, and has been peer reviewed under the auspices   #
# of the IUCr Commission on Journals.                                        #
#                                                                            #
# Full details of the Crystallographic Information File format               #
# are given in the paper "The Crystallographic Information File (CIF):       #
# a New Standard Archive File for Crystallography" by S. R. Hall, F. H.      #
# Allen and I. D. Brown [Acta Cryst. (1991), A47, 655-685].                  #
#                                                                            #
# The current version of the core CIF dictionary is obtainable from          #
# ftp://ftp.iucr.org/pub/cif_core.dic. The current version number is 2.4.    #
#                                                                            #
# Software is freely available for graphical display of the structure(s) in  #
# this CIF.  For information consult the CIF home page http://www.iucr.org/  #
# cif/home.html                                                              #
#                                                                            #
# This file may be used for bona fide research purposes within the           #
# scientific community so long as proper attribution is given to the journal # 
# article from which it was obtained.                                        #
#                                                                            #
##############################################################################
                                             
data_global
_audit_creation_method     'PLATON <TABLE ACC> option'
_journal_date_recd_electronic     2011-02-17
_journal_date_accepted     2011-03-04
_journal_name_full     'Acta Crystallographica, Section E'
_journal_year     2011
_journal_volume     67
_journal_issue      4
_journal_page_first     o838
_journal_page_last     o839
_journal_paper_category     QO
_journal_coeditor_code     ZL2351
_publ_contact_author_name
;
Mehmet Akkurt
;
_publ_contact_author_address
; Department of Physics,
  Faculty of Sciences,
  Erciyes University,
  38039 Kayseri,
  Turkey
;
_publ_contact_author_email     'akkurt@erciyes.edu.tr, iukhan@gcu.edu.pk'
_publ_contact_author_fax     '+90-352-4374933'
_publ_contact_author_phone     '+90-352-4374901 extra 33106'
_publ_section_title
;\
5-Chloro-<i>N</i>-(4,5-dihydro-1<i>H</i>-imidazol-2-yl)-2,1,3-benzothiadiazol-\
4-amine (tizanidine)
;
loop_
    _publ_author_name
    _publ_author_footnote
    _publ_author_address
    'Peter John' .
;
Materials Chemistry Laboratory,
Department of Chemistry,
GC University,
Lahore 54000,
Pakistan
;
    'Islam Ullah Khan' .
;
Materials Chemistry Laboratory,
Department of Chemistry,
GC University,
Lahore 54000,
Pakistan
;
    'Mehmet Akkurt' .
;
  Department of Physics,
  Faculty of Sciences,
  Erciyes University,
  38039 Kayseri,
  Turkey
;
    'Muhammad Shahid Ramzan' .
;
Materials Chemistry Laboratory,
Department of Chemistry,
GC University,
Lahore 54000,
Pakistan
;
    'Shahzad Sharif' .
;
Materials Chemistry Laboratory,
Department of Chemistry,
GC University,
Lahore 54000,
Pakistan
;
data_I
_chemical_name_systematic
;
5-Chloro-<i>N</i>-(4,5-dihydro-1<i>H</i>-imidazol-2-yl)-2,1,3-benzothiadiazol-
4-amine
;
_chemical_name_common     ?
_chemical_formula_moiety     'C9 H8 Cl N5 S'
_chemical_formula_sum     'C9 H8 Cl N5 S'
_chemical_formula_structural     ?
_chemical_formula_iupac     'C9 H8 Cl N5 S'
_chemical_formula_weight     253.72
_chemical_melting_point     ?
_symmetry_cell_setting     triclinic
_symmetry_space_group_name_H-M     'P -1'
_symmetry_space_group_name_Hall     '-P 1'
loop_
    _symmetry_equiv_pos_site_id
    _symmetry_equiv_pos_as_xyz
    1 x,y,z
    2 -x,-y,-z
_cell_length_a     7.6927(3)
_cell_length_b     10.8558(4)
_cell_length_c     12.9969(5)
_cell_angle_alpha     95.7900(10)
_cell_angle_beta     101.1260(10)
_cell_angle_gamma     92.1920(10)
_cell_volume     1057.69(7)
_cell_formula_units_Z     4
_cell_measurement_reflns_used     9959
_cell_measurement_theta_min     2.86
_cell_measurement_theta_max     28.26
_cell_measurement_temperature     296(2)
_cell_special_details
;
;
_exptl_crystal_description     'block'
_exptl_crystal_colour     'orange'
_exptl_crystal_size_max     0.290
_exptl_crystal_size_mid     0.180
_exptl_crystal_size_min     0.080
_exptl_crystal_size_rad     ?
_exptl_crystal_density_diffrn     1.593
_exptl_crystal_density_meas     ?
_exptl_crystal_density_method     'Not Measured'
_exptl_crystal_F_000     520
_exptl_absorpt_coefficient_mu     0.536
_exptl_absorpt_correction_type     none
_exptl_absorpt_process_details     ?
_exptl_absorpt_correction_T_min     ?
_exptl_absorpt_correction_T_max     ?
_exptl_special_details
;
;
_diffrn_ambient_temperature     296(2)
_diffrn_radiation_type     'MoK\a'
_diffrn_radiation_wavelength     0.71073
_diffrn_radiation_source     'sealed tube'
_diffrn_radiation_monochromator     'graphite'
_diffrn_measurement_device_type     'Bruker APEXII CCD'
_diffrn_measurement_method     '\f and \w'
_diffrn_detector_area_resol_mean     ?
_diffrn_reflns_number     17897
_diffrn_reflns_av_R_equivalents     0.0240
_diffrn_reflns_av_sigmaI/netI     0.0216
_diffrn_reflns_theta_min     3.21
_diffrn_reflns_theta_max     28.32
_diffrn_reflns_theta_full     28.32
_diffrn_measured_fraction_theta_max     0.966
_diffrn_measured_fraction_theta_full     0.966
_diffrn_reflns_limit_h_min     -10
_diffrn_reflns_limit_h_max     10
_diffrn_reflns_limit_k_min     -14
_diffrn_reflns_limit_k_max     14
_diffrn_reflns_limit_l_min     -17
_diffrn_reflns_limit_l_max     17
_diffrn_reflns_reduction_process
;
;
_diffrn_standards_number     0
_diffrn_standards_interval_count     ?
_diffrn_standards_decay_%     ?
_refine_special_details
;
Refinement on <i>F</i>^2^ for ALL reflections except those flagged by the user
for potential systematic errors. Weighted <i>R</i>-factors <i>wR</i> and all
goodnesses of fit <i>S</i> are based on <i>F</i>^2^, conventional
<i>R</i>-factors <i>R</i> are based on <i>F</i>, with <i>F</i> set to zero for
negative <i>F</i>^2^. The observed criterion of <i>F</i>^2^ > \s(<i>F</i>^2^)
is used only for calculating -<i>R</i>-factor-obs <i>etc</i>. and is not
relevant to the choice of reflections for refinement. <i>R</i>-factors based
on <i>F</i>^2^ are statistically about twice as large as those based on
<i>F</i>, and <i>R</i>-factors based on ALL data will be even larger.
;
_reflns_number_total     5104
_reflns_number_gt     4449
_reflns_threshold_expression     I>2\s(I)
_refine_ls_structure_factor_coef     Fsqd
_refine_ls_matrix_type     full
_refine_ls_R_factor_all     0.0487
_refine_ls_R_factor_gt     0.0418
_refine_ls_wR_factor_gt     0.1128
_refine_ls_wR_factor_ref     0.1204
_refine_ls_goodness_of_fit_ref     1.030
_refine_ls_restrained_S_all     1.033
_refine_ls_number_reflns     5104
_refine_ls_number_parameters     302
_refine_ls_number_restraints     5
_refine_ls_number_constraints     ?
_refine_ls_hydrogen_treatment     mixed
_refine_ls_weighting_scheme     calc
_refine_ls_weighting_details
         'calc w=1/[\s^2^(Fo^2^)+(0.0635P)^2^+0.4931P] where P=(Fo^2^+2Fc^2^)/3'
_atom_sites_solution_hydrogens     geom
_atom_sites_solution_primary     direct
_atom_sites_solution_secondary     difmap
_refine_ls_shift/su_max     0.001
_refine_ls_shift/su_mean     0.000
_refine_diff_density_max     0.651
_refine_diff_density_min     -0.429
_refine_ls_extinction_method     'none'
_refine_ls_abs_structure_details     ?
_refine_ls_abs_structure_Flack     .
loop_
    _atom_type_symbol
    _atom_type_description
    _atom_type_scat_dispersion_real
    _atom_type_scat_dispersion_imag
    _atom_type_scat_source
    C C 0.0033 0.0016 ' International Tables Vol C Tables 4.2.6.8 and 6.1.1.4'
    H H 0.0000 0.0000 ' International Tables Vol C Tables 4.2.6.8 and 6.1.1.4'
    Cl Cl 0.1484 0.1585 ' International Tables Vol C Tables 4.2.6.8 and 6.1.1.4'
    N N 0.0061 0.0033 ' International Tables Vol C Tables 4.2.6.8 and 6.1.1.4'
    S S 0.1246 0.1234 ' International Tables Vol C Tables 4.2.6.8 and 6.1.1.4'
_computing_data_collection     'APEX2 (Bruker, 2007)'
_computing_cell_refinement     'SAINT (Bruker, 2007)'
_computing_data_reduction     'SAINT (Bruker, 2007)'
_computing_structure_solution     'SHELXS97 (Sheldrick, 2008)'
_computing_structure_refinement     'SHELXL97 (Sheldrick, 2008)'
_computing_molecular_graphics     'ORTEP-3 for Windows (Farrugia, 1997)'
_computing_publication_material
                                'WinGX (Farrugia, 1999) and PLATON (Spek, 2009)'
loop_
    _atom_site_type_symbol
    _atom_site_label
    _atom_site_fract_x
    _atom_site_fract_y
    _atom_site_fract_z
    _atom_site_U_iso_or_equiv
    _atom_site_thermal_displace_type
    _atom_site_calc_flag
    _atom_site_refinement_flags
    _atom_site_occupancy
    _atom_site_disorder_assembly
    _atom_site_disorder_group
    Cl Cl1A 0.40681(8) 0.26166(5) 0.72358(5) 0.0597(2) Uani d P 1.000 . -14
    S S1A 0.85136(8) 0.69598(5) 0.58255(5) 0.0609(2) Uani d P 1.000 . -14
    N N1A 0.6430(3) 0.71482(15) 0.57232(14) 0.0518(5) Uani d P 1.000 . -14
    N N2A 0.8692(2) 0.56543(15) 0.63157(15) 0.0504(5) Uani d P 1.000 . -14
    N N3A 0.7911(2) 0.33724(14) 0.71346(12) 0.0441(5) Uani d DP 1.000 . -14
    N N4A 0.6996(2) 0.18129(15) 0.56630(12) 0.0426(4) Uani d DP 1.000 . -14
    N N5A 0.9113(2) 0.14570(13) 0.69909(11) 0.0393(4) Uani d P 1.000 . -14
    C C1A 0.4819(3) 0.39656(17) 0.68103(13) 0.0410(5) Uani d P 1.000 . -14
    C C2A 0.3519(3) 0.48262(19) 0.65002(14) 0.0449(6) Uani d P 1.000 . -14
    C C3A 0.3954(3) 0.58968(17) 0.61257(15) 0.0452(5) Uani d P 1.000 . -14
    C C4A 0.5753(3) 0.61502(15) 0.60785(13) 0.0407(5) Uani d P 1.000 . -14
    C C5A 0.7058(2) 0.52907(15) 0.64166(13) 0.0378(5) Uani d P 1.000 . -14
    C C6A 0.6584(2) 0.41428(15) 0.67789(13) 0.0375(5) Uani d P 1.000 . -14
    C C7A 0.7965(2) 0.22922(15) 0.66323(12) 0.0333(4) Uani d P 1.000 . -14
    C C8A 0.7270(3) 0.0496(2) 0.55046(19) 0.0588(7) Uani d P 1.000 . -14
    C C9A 0.9066(3) 0.0408(2) 0.62174(16) 0.0526(6) Uani d P 1.000 . -14
    Cl Cl1B 1.12566(6) 0.18138(5) 1.13956(4) 0.05050(10)
                                                       Uani d P 1.000 . -14
    S S1B 1.35483(8) -0.13008(5) 0.75206(4) 0.0509(2) Uani d P 1.000 . -14
    N N1B 1.3845(2) -0.19353(14) 0.86079(14) 0.0469(5) Uani d P 1.000 . -14
    N N2B 1.2747(2) -0.00089(13) 0.78769(11) 0.0380(4) Uani d P 1.000 . -14
    N N3B 1.13963(18) 0.19625(12) 0.90223(11) 0.0321(3) Uani d DP 1.000 . -14
    N N4B 1.32552(18) 0.36020(13) 1.01366(12) 0.0352(4) Uani d DP 1.000 . -14
    N N5B 1.09790(19) 0.40512(13) 0.89434(12) 0.0388(4) Uani d DP 1.000 . -14
    C C1B 1.2069(2) 0.07385(17) 1.05470(13) 0.0359(5) Uani d P 1.000 . -14
    C C2B 1.2668(2) -0.03721(19) 1.09644(15) 0.0452(6) Uani d P 1.000 . -14
    C C3B 1.3290(2) -0.12898(18) 1.03814(16) 0.0454(5) Uani d P 1.000 . -14
    C C4B 1.3311(2) -0.11275(15) 0.93194(14) 0.0367(4) Uani d P 1.000 . -14
    C C5B 1.26880(19) -0.00179(14) 0.88987(12) 0.0306(4) Uani d P 1.000 . -14
    C C6B 1.20705(18) 0.09766(14) 0.95246(12) 0.0288(4) Uani d P 1.000 . -14
    C C7B 1.18549(19) 0.31124(14) 0.93720(12) 0.0297(4) Uani d P 1.000 . -14
    C C8B 1.3016(2) 0.49159(16) 1.03987(15) 0.0406(5) Uani d P 1.000 . -14
    C C9B 1.1930(2) 0.52377(16) 0.93606(16) 0.0424(5) Uani d P 1.000 . -14
    H H8AA 0.73030 0.02310 0.47730 0.0710 Uiso c RP 1.000 . -14
    H H8BA 0.63520 0.00040 0.57190 0.0710 Uiso c RP 1.000 . -14
    H H2A 0.23490 0.46520 0.65550 0.0540 Uiso c RP 1.000 . -14
    H H9AA 0.91290 -0.03620 0.65370 0.0630 Uiso c RP 1.000 . -14
    H H3A 0.30950 0.64460 0.59070 0.0540 Uiso c RP 1.000 . -14
    H H9BA 1.00250 0.04780 0.58350 0.0630 Uiso c RP 1.000 . -14
    H HN3A 0.887(3) 0.368(3) 0.7644(17) 0.0720 Uiso d DP 1.000 . -14
    H HN4A 0.597(3) 0.209(3) 0.544(2) 0.0720 Uiso d DP 1.000 . -14
    H H2B 1.26270 -0.04660 1.16630 0.0540 Uiso c RP 1.000 . -14
    H H3B 1.36890 -0.20030 1.06680 0.0550 Uiso c RP 1.000 . -14
    H H8AB 1.41440 0.53940 1.05880 0.0490 Uiso c RP 1.000 . -14
    H H8BB 1.23730 0.50460 1.09690 0.0490 Uiso c RP 1.000 . -14
    H H9AB 1.11220 0.58780 0.94760 0.0510 Uiso c RP 1.000 . -14
    H H9BB 1.26870 0.55020 0.88970 0.0510 Uiso c RP 1.000 . -14
    H HN3B 1.072(3) 0.179(2) 0.8391(15) 0.0610 Uiso d DP 1.000 . -14
    H HN4B 1.370(3) 0.317(2) 1.0608(18) 0.0610 Uiso d DP 1.000 . -14
loop_
    _atom_site_aniso_label
    _atom_site_aniso_U_11
    _atom_site_aniso_U_22
    _atom_site_aniso_U_33
    _atom_site_aniso_U_12
    _atom_site_aniso_U_13
    _atom_site_aniso_U_23
    Cl1A 0.0697(3) 0.0577(3) 0.0579(3) 0.0072(2) 0.0179(3) 0.0245(2)
    S1A 0.0653(3) 0.0384(3) 0.0738(4) -0.0043(2) 0.0007(3) 0.0089(2)
    N1A 0.0690(11) 0.0306(7) 0.0500(9) 0.0073(7) -0.0036(8) 0.0047(7)
    N2A 0.0487(9) 0.0364(8) 0.0591(10) 0.0036(6) -0.0049(7) 0.0019(7)
    N3A 0.0512(9) 0.0320(7) 0.0401(8) 0.0131(6) -0.0144(6) 0.0016(6)
    N4A 0.0459(8) 0.0443(8) 0.0320(7) 0.0146(6) -0.0074(6) 0.0016(6)
    N5A 0.0450(8) 0.0329(7) 0.0348(7) 0.0129(6) -0.0057(6) 0.0016(6)
    C1A 0.0548(10) 0.0375(9) 0.0300(8) 0.0107(7) 0.0041(7) 0.0054(6)
    C2A 0.0492(10) 0.0483(10) 0.0367(9) 0.0146(8) 0.0070(7) 0.0002(7)
    C3A 0.0545(10) 0.0386(9) 0.0392(9) 0.0227(8) -0.0003(8) -0.0008(7)
    C4A 0.0570(10) 0.0274(7) 0.0320(8) 0.0130(7) -0.0048(7) -0.0017(6)
    C5A 0.0466(9) 0.0286(7) 0.0324(8) 0.0089(6) -0.0053(6) -0.0021(6)
    C6A 0.0496(9) 0.0305(8) 0.0275(7) 0.0119(7) -0.0054(6) 0.0008(6)
    C7A 0.0368(7) 0.0328(7) 0.0286(7) 0.0056(6) -0.0007(6) 0.0082(6)
    C8A 0.0549(12) 0.0512(11) 0.0555(12) 0.0199(9) -0.0183(9) -0.0148(9)
    C9A 0.0517(11) 0.0503(11) 0.0456(10) 0.0224(9) -0.0109(8) -0.0116(8)
    Cl1B 0.0461(2) 0.0679(3) 0.0390(2) -0.0006(2) 0.0148(2) 0.0023(2)
    S1B 0.0633(3) 0.0406(3) 0.0434(3) 0.0166(2) -0.0008(2) -0.0036(2)
    N1B 0.0479(9) 0.0308(7) 0.0561(10) 0.0076(6) -0.0055(7) 0.0050(7)
    N2B 0.0453(8) 0.0328(7) 0.0325(7) 0.0074(6) -0.0015(6) 0.0034(5)
    N3B 0.0340(6) 0.0299(6) 0.0288(6) 0.0031(5) -0.0030(5) 0.0034(5)
    N4B 0.0299(6) 0.0325(7) 0.0393(7) 0.0007(5) -0.0014(5) 0.0014(5)
    N5B 0.0375(7) 0.0281(6) 0.0467(8) 0.0076(5) -0.0014(6) 0.0007(6)
    C1B 0.0292(7) 0.0442(9) 0.0332(8) -0.0048(6) 0.0033(6) 0.0074(7)
    C2B 0.0396(9) 0.0578(11) 0.0386(9) -0.0080(8) 0.0012(7) 0.0236(8)
    C3B 0.0422(9) 0.0414(9) 0.0514(10) -0.0022(7) -0.0029(8) 0.0246(8)
    C4B 0.0309(7) 0.0293(7) 0.0456(9) -0.0014(6) -0.0057(6) 0.0100(6)
    C5B 0.0280(7) 0.0273(7) 0.0330(7) -0.0019(5) -0.0034(5) 0.0065(6)
    C6B 0.0243(6) 0.0293(7) 0.0304(7) -0.0020(5) -0.0012(5) 0.0056(5)
    C7B 0.0265(6) 0.0311(7) 0.0312(7) 0.0037(5) 0.0052(5) 0.0016(6)
    C8B 0.0336(8) 0.0370(8) 0.0477(10) -0.0001(6) 0.0066(7) -0.0087(7)
    C9B 0.0403(9) 0.0292(8) 0.0560(11) 0.0053(6) 0.0071(7) 0.0007(7)
_geom_special_details
;
Bond distances, angles <i>etc</i>. have been calculated using the rounded
fractional coordinates. All su's are estimated from the variances of the
(full) variance-covariance matrix. The cell e.s.d.'s are taken into account in
the estimation of distances, angles and torsion angles
;
loop_
    _geom_bond_atom_site_label_1
    _geom_bond_atom_site_label_2
    _geom_bond_site_symmetry_1
    _geom_bond_site_symmetry_2
    _geom_bond_distance
    _geom_bond_publ_flag
    Cl1A C1A . . 1.734(2) no
    Cl1B C1B . . 1.7412(18) no
    S1A N2A . . 1.6114(18) no
    S1A N1A . . 1.605(2) no
    S1B N2B . . 1.6145(16) no
    S1B N1B . . 1.6148(18) no
    N1A C4A . . 1.345(3) no
    N2A C5A . . 1.338(2) no
    N3A C7A . . 1.290(2) no
    N3A C6A . . 1.384(2) no
    N4A C7A . . 1.375(2) no
    N4A C8A . . 1.453(3) no
    N5A C7A . . 1.344(2) no
    N5A C9A . . 1.436(3) no
    N3A HN3A . . 0.92(2) no
    N4A HN4A . . 0.86(3) no
    N1B C4B . . 1.343(2) no
    N2B C5B . . 1.339(2) no
    N3B C7B . . 1.296(2) no
    N3B C6B . . 1.376(2) no
    N4B C8B . . 1.460(2) no
    N4B C7B . . 1.366(2) no
    N5B C9B . . 1.457(2) no
    N5B C7B . . 1.351(2) no
    N3B HN3B . . 0.88(2) no
    N4B HN4B . . 0.84(2) no
    C1A C2A . . 1.424(3) no
    C1A C6A . . 1.373(3) no
    C2A C3A . . 1.359(3) no
    C3A C4A . . 1.415(3) no
    C4A C5A . . 1.434(3) no
    C5A C6A . . 1.434(2) no
    C8A C9A . . 1.520(3) no
    C2A H2A . . 0.9300 no
    C3A H3A . . 0.9300 no
    C8A H8AA . . 0.9700 no
    C8A H8BA . . 0.9700 no
    C9A H9BA . . 0.9700 no
    C9A H9AA . . 0.9700 no
    C1B C6B . . 1.379(2) no
    C1B C2B . . 1.428(3) no
    C2B C3B . . 1.349(3) no
    C3B C4B . . 1.412(3) no
    C4B C5B . . 1.434(2) no
    C5B C6B . . 1.437(2) no
    C8B C9B . . 1.524(3) no
    C2B H2B . . 0.9300 no
    C3B H3B . . 0.9300 no
    C8B H8AB . . 0.9700 no
    C8B H8BB . . 0.9700 no
    C9B H9AB . . 0.9700 no
    C9B H9BB . . 0.9700 no
loop_
    _geom_angle_atom_site_label_1
    _geom_angle_atom_site_label_2
    _geom_angle_atom_site_label_3
    _geom_angle_site_symmetry_1
    _geom_angle_site_symmetry_2
    _geom_angle_site_symmetry_3
    _geom_angle
    _geom_angle_publ_flag
    N1A S1A N2A . . . 101.46(9) no
    N1B S1B N2B . . . 101.08(8) no
    S1A N1A C4A . . . 105.99(15) no
    S1A N2A C5A . . . 106.15(13) no
    C6A N3A C7A . . . 120.01(15) no
    C7A N4A C8A . . . 108.65(16) no
    C7A N5A C9A . . . 111.44(15) no
    C6A N3A HN3A . . . 120.0(19) no
    C7A N3A HN3A . . . 118.9(18) no
    C8A N4A HN4A . . . 121(2) no
    C7A N4A HN4A . . . 119.2(19) no
    S1B N1B C4B . . . 106.09(12) no
    S1B N2B C5B . . . 106.29(11) no
    C6B N3B C7B . . . 123.72(14) no
    C7B N4B C8B . . . 108.92(13) no
    C7B N5B C9B . . . 110.47(14) no
    C6B N3B HN3B . . . 117.1(14) no
    C7B N3B HN3B . . . 118.8(14) no
    C7B N4B HN4B . . . 119.4(15) no
    C8B N4B HN4B . . . 120.4(15) no
    C2A C1A C6A . . . 124.01(18) no
    Cl1A C1A C6A . . . 119.56(15) no
    Cl1A C1A C2A . . . 116.43(17) no
    C1A C2A C3A . . . 121.3(2) no
    C2A C3A C4A . . . 117.99(19) no
    N1A C4A C3A . . . 126.55(19) no
    N1A C4A C5A . . . 113.2(2) no
    C3A C4A C5A . . . 120.22(16) no
    C4A C5A C6A . . . 121.60(15) no
    N2A C5A C6A . . . 125.17(15) no
    N2A C5A C4A . . . 113.17(16) no
    N3A C6A C1A . . . 125.98(16) no
    N3A C6A C5A . . . 118.99(14) no
    C1A C6A C5A . . . 114.83(15) no
    N3A C7A N5A . . . 122.83(15) no
    N3A C7A N4A . . . 128.44(16) no
    N4A C7A N5A . . . 108.66(14) no
    N4A C8A C9A . . . 102.08(17) no
    N5A C9A C8A . . . 101.67(17) no
    C1A C2A H2A . . . 119.00 no
    C3A C2A H2A . . . 119.00 no
    C2A C3A H3A . . . 121.00 no
    C4A C3A H3A . . . 121.00 no
    N4A C8A H8BA . . . 111.00 no
    C9A C8A H8AA . . . 111.00 no
    C9A C8A H8BA . . . 111.00 no
    N4A C8A H8AA . . . 111.00 no
    H8AA C8A H8BA . . . 109.00 no
    H9AA C9A H9BA . . . 109.00 no
    C8A C9A H9BA . . . 111.00 no
    C8A C9A H9AA . . . 111.00 no
    N5A C9A H9AA . . . 111.00 no
    N5A C9A H9BA . . . 111.00 no
    Cl1B C1B C6B . . . 119.74(13) no
    C2B C1B C6B . . . 123.76(16) no
    Cl1B C1B C2B . . . 116.49(13) no
    C1B C2B C3B . . . 122.33(17) no
    C2B C3B C4B . . . 117.52(17) no
    C3B C4B C5B . . . 120.03(15) no
    N1B C4B C3B . . . 126.69(16) no
    N1B C4B C5B . . . 113.27(15) no
    N2B C5B C6B . . . 124.10(14) no
    C4B C5B C6B . . . 122.63(14) no
    N2B C5B C4B . . . 113.27(14) no
    N3B C6B C1B . . . 128.30(15) no
    N3B C6B C5B . . . 117.62(14) no
    C1B C6B C5B . . . 113.69(14) no
    N3B C7B N4B . . . 129.45(15) no
    N4B C7B N5B . . . 108.75(14) no
    N3B C7B N5B . . . 121.71(14) no
    N4B C8B C9B . . . 101.13(14) no
    N5B C9B C8B . . . 101.10(14) no
    C1B C2B H2B . . . 119.00 no
    C3B C2B H2B . . . 119.00 no
    C2B C3B H3B . . . 121.00 no
    C4B C3B H3B . . . 121.00 no
    N4B C8B H8AB . . . 112.00 no
    N4B C8B H8BB . . . 112.00 no
    C9B C8B H8AB . . . 112.00 no
    C9B C8B H8BB . . . 112.00 no
    H8AB C8B H8BB . . . 109.00 no
    N5B C9B H9AB . . . 112.00 no
    N5B C9B H9BB . . . 112.00 no
    C8B C9B H9AB . . . 112.00 no
    C8B C9B H9BB . . . 112.00 no
    H9AB C9B H9BB . . . 109.00 no
loop_
    _geom_torsion_atom_site_label_1
    _geom_torsion_atom_site_label_2
    _geom_torsion_atom_site_label_3
    _geom_torsion_atom_site_label_4
    _geom_torsion_site_symmetry_1
    _geom_torsion_site_symmetry_2
    _geom_torsion_site_symmetry_3
    _geom_torsion_site_symmetry_4
    _geom_torsion
    _geom_torsion_publ_flag
    N2A S1A N1A C4A . . . . -0.35(15) no
    N1A S1A N2A C5A . . . . 0.49(16) no
    N2B S1B N1B C4B . . . . -0.13(13) no
    N1B S1B N2B C5B . . . . 0.42(13) no
    S1A N1A C4A C5A . . . . 0.10(18) no
    S1A N1A C4A C3A . . . . -179.03(15) no
    S1A N2A C5A C6A . . . . 176.96(14) no
    S1A N2A C5A C4A . . . . -0.48(19) no
    C6A N3A C7A N4A . . . . 10.0(3) no
    C7A N3A C6A C5A . . . . -115.36(18) no
    C7A N3A C6A C1A . . . . 70.1(2) no
    C6A N3A C7A N5A . . . . -173.51(15) no
    C8A N4A C7A N3A . . . . -169.83(18) no
    C7A N4A C8A C9A . . . . -24.8(2) no
    C8A N4A C7A N5A . . . . 13.3(2) no
    C7A N5A C9A C8A . . . . -20.2(2) no
    C9A N5A C7A N3A . . . . -171.84(17) no
    C9A N5A C7A N4A . . . . 5.3(2) no
    S1B N1B C4B C5B . . . . -0.18(17) no
    S1B N1B C4B C3B . . . . 178.69(15) no
    S1B N2B C5B C6B . . . . 179.30(13) no
    S1B N2B C5B C4B . . . . -0.57(17) no
    C7B N3B C6B C1B . . . . 55.9(2) no
    C7B N3B C6B C5B . . . . -131.72(16) no
    C6B N3B C7B N5B . . . . -170.11(15) no
    C6B N3B C7B N4B . . . . 13.9(3) no
    C8B N4B C7B N5B . . . . 14.92(18) no
    C7B N4B C8B C9B . . . . -28.11(16) no
    C8B N4B C7B N3B . . . . -168.70(16) no
    C7B N5B C9B C8B . . . . -22.90(17) no
    C9B N5B C7B N3B . . . . -170.68(15) no
    C9B N5B C7B N4B . . . . 6.04(19) no
    Cl1A C1A C6A N3A . . . . -5.1(2) no
    C2A C1A C6A N3A . . . . 175.59(17) no
    C2A C1A C6A C5A . . . . 0.8(2) no
    Cl1A C1A C2A C3A . . . . -178.11(15) no
    C6A C1A C2A C3A . . . . 1.2(3) no
    Cl1A C1A C6A C5A . . . . -179.89(12) no
    C1A C2A C3A C4A . . . . -1.7(3) no
    C2A C3A C4A C5A . . . . 0.2(3) no
    C2A C3A C4A N1A . . . . 179.23(18) no
    C3A C4A C5A N2A . . . . 179.45(17) no
    C3A C4A C5A C6A . . . . 1.9(3) no
    N1A C4A C5A N2A . . . . 0.3(2) no
    N1A C4A C5A C6A . . . . -177.28(16) no
    C4A C5A C6A N3A . . . . -177.48(15) no
    N2A C5A C6A C1A . . . . -179.54(17) no
    C4A C5A C6A C1A . . . . -2.3(2) no
    N2A C5A C6A N3A . . . . 5.3(3) no
    N4A C8A C9A N5A . . . . 26.1(2) no
    Cl1B C1B C6B N3B . . . . -4.3(2) no
    C2B C1B C6B C5B . . . . 1.7(2) no
    C6B C1B C2B C3B . . . . -0.1(3) no
    Cl1B C1B C6B C5B . . . . -176.84(11) no
    C2B C1B C6B N3B . . . . 174.28(16) no
    Cl1B C1B C2B C3B . . . . 178.50(14) no
    C1B C2B C3B C4B . . . . -0.9(3) no
    C2B C3B C4B N1B . . . . -178.73(17) no
    C2B C3B C4B C5B . . . . 0.1(2) no
    N1B C4B C5B N2B . . . . 0.5(2) no
    N1B C4B C5B C6B . . . . -179.36(14) no
    C3B C4B C5B N2B . . . . -178.44(15) no
    C3B C4B C5B C6B . . . . 1.7(2) no
    C4B C5B C6B C1B . . . . -2.5(2) no
    N2B C5B C6B C1B . . . . 177.67(15) no
    C4B C5B C6B N3B . . . . -175.91(14) no
    N2B C5B C6B N3B . . . . 4.2(2) no
    N4B C8B C9B N5B . . . . 29.36(15) no
loop_
    _geom_hbond_atom_site_label_D
    _geom_hbond_atom_site_label_H
    _geom_hbond_atom_site_label_A
    _geom_hbond_site_symmetry_A
    _geom_hbond_distance_DH
    _geom_hbond_distance_HA
    _geom_hbond_distance_DA
    _geom_hbond_angle_DHA
    _geom_hbond_publ_flag
    N3A HN3A N5B . 0.92(2) 2.10(2) 3.003(2) 168(3) yes
    N4A HN4A N1A 2_666 0.86(3) 2.38(3) 3.205(3) 160(2) yes
    N3B HN3B N5A . 0.88(2) 1.98(2) 2.864(2) 177.2(19) yes
    N4B HN4B Cl1B . 0.84(2) 2.75(2) 3.1927(15) 114.4(19) yes
    N4B HN4B N1B 2_857 0.84(2) 2.48(2) 3.227(2) 150(2) yes
