# Supplementary material for: 5-Chloro-N-(4,5-dihydro-1H-imidazol-2-yl)-2,1,3-benzothia­diazol-4-amine (tizanidine)
Source: Acta Crystallogr Sect E Struct Rep Online. 2011 Mar 12;67(Pt 4):o838–9. doi: 10.1107/S1600536811008348 (PMC3100067; doi:10.1107/S1600536811008348)
Supplement: Supplementary file 2 [file e-67-0o838-Isup2.hkl]

# 
# h,k,l, Fc-squared, Fo-squared, sigma(Fo-squared) and status flag 
# 
data_I
_shelx_title ' shahidsb_0m in P -1' 
_shelx_refln_list_code          4 
_shelx_F_calc_maximum       66.49 
_exptl_crystal_F_000       520.00 
_reflns_d_resolution_high  0.7491 
 
loop_ 
 _symmetry_equiv_pos_as_xyz 
 'x, y, z' 
 '-x, -y, -z' 
 
_cell_length_a     7.6927 
_cell_length_b    10.8558 
_cell_length_c    12.9969 
_cell_angle_alpha  95.790 
_cell_angle_beta  101.126 
_cell_angle_gamma  92.192 
 
_shelx_F_squared_multiplier     1.000 
 
loop_ 
 _refln_index_h 
 _refln_index_k 
 _refln_index_l 
 _refln_F_squared_calc 
 _refln_F_squared_meas 
 _refln_F_squared_sigma 
 _refln_observed_status 
   3   0   0       87.80      133.21      3.22 o 
   5   0   0      130.15      113.57      3.04 o 
   6   0   0       59.45       66.02      2.18 o 
   7   0   0       10.29       14.11      1.62 o 
   8   0   0        7.69        9.45      1.45 o 
  -9   1   0        8.13        8.72      1.58 o 
  -8   1   0      213.65      210.38      7.86 o 
  -7   1   0       44.35       58.17      3.03 o 
  -6   1   0      759.93      738.48     23.59 o 
   3   1   0      568.28      649.00     17.58 o 
   5   1   0       45.19       45.02      1.58 o 
   6   1   0       78.63       83.03      2.52 o 
   7   1   0        9.68       12.05      1.10 o 
   8   1   0        8.25        8.98      1.37 o 
   9   1   0        5.80        5.17      0.44 o 
  -9   2   0        0.26        0.94      1.24 o 
  -8   2   0        0.05        0.81      1.15 o 
  -7   2   0       84.23       83.73      3.93 o 
  -6   2   0        3.03        1.88      0.43 o 
  -5   2   0       85.75       88.35      2.69 o 
  -4   2   0      195.04      144.30      4.96 o 
  -3   2   0       34.72       19.39      0.47 o 
  -2   2   0      383.83      280.20      5.67 o 
   0   2   0       34.93       30.88      0.61 o 
   5   2   0      999.45      980.38     14.54 o 
   6   2   0      128.15      134.91      2.28 o 
   7   2   0        4.55        3.86      0.40 o 
   8   2   0       21.43       20.34      1.15 o 
   9   2   0        5.56        4.17      0.51 o 
  -9   3   0      104.80      109.01      2.33 o 
  -8   3   0       69.78       63.06      1.49 o 
  -7   3   0       86.25       85.21      1.99 o 
  -6   3   0      114.09      111.03      3.13 o 
  -5   3   0      860.93      832.99     16.71 o 
  -4   3   0      589.32      570.84      9.68 o 
  -2   3   0     1017.82     1095.08     31.03 o 
   0   3   0      443.98      479.04      6.05 o 
   3   3   0       54.00       40.21      0.59 o 
   4   3   0     1221.07     1275.81     22.67 o 
   5   3   0       34.79       35.27      1.00 o 
   6   3   0       79.07       84.12      1.63 o 
   7   3   0        0.05       -0.04      0.42 o 
   8   3   0       11.69       10.93      0.78 o 
   9   3   0        1.55        2.32      0.56 o 
  -9   4   0      253.42      257.58      4.88 o 
  -8   4   0        1.73        3.29      0.55 o 
  -7   4   0      688.15      652.03     13.30 o 
  -6   4   0      102.12       84.10      2.08 o 
  -5   4   0        0.48       -0.19      0.19 o 
  -4   4   0        4.92        4.14      0.25 o 
  -3   4   0       66.26       66.40      1.87 o 
  -1   4   0      227.19      214.23      2.17 o 
   2   4   0      301.60      296.83      3.16 o 
   3   4   0       17.19       27.65      0.54 o 
   4   4   0      970.78      960.30     12.55 o 
   5   4   0      206.76      200.50      3.86 o 
   6   4   0     1088.23     1112.64     16.34 o 
   7   4   0       11.78        8.78      0.57 o 
   8   4   0        7.76        4.04      0.50 o 
   9   4   0       10.16       13.19      0.76 o 
  -9   5   0        7.21        5.37      0.64 o 
  -8   5   0       48.48       53.42      1.38 o 
  -7   5   0      126.41      134.51      2.59 o 
  -6   5   0       55.11       49.96      1.23 o 
  -5   5   0      740.60      716.76     13.50 o 
  -4   5   0       35.75       46.66      0.98 o 
  -3   5   0      103.37      102.94      2.25 o 
  -2   5   0      118.34       87.45      1.06 o 
  -1   5   0      524.69      563.73      5.87 o 
   1   5   0      104.34       99.56      1.22 o 
   3   5   0      307.54      299.75      3.79 o 
   4   5   0        3.64        3.92      0.29 o 
   5   5   0      188.51      194.91      2.86 o 
   6   5   0      533.32      518.90      7.91 o 
   7   5   0       80.55       79.53      1.69 o 
   8   5   0      145.53      136.87      2.59 o 
   9   5   0        0.18        2.11      0.56 o 
  -9   6   0        0.31        0.90      0.56 o 
  -8   6   0       71.80       79.81      1.89 o 
  -7   6   0      130.62      152.19      3.44 o 
  -6   6   0       64.42       62.77      1.68 o 
  -5   6   0      665.63      690.28     18.41 o 
  -4   6   0      138.61      154.31      3.74 o 
  -3   6   0      203.73      244.54      5.95 o 
  -2   6   0     1182.07     1267.75     13.87 o 
  -1   6   0       53.58       55.04      0.93 o 
   0   6   0      458.45      486.31      5.50 o 
   1   6   0      995.84     1008.66     12.04 o 
   2   6   0      356.38      414.00      5.12 o 
   3   6   0       83.37       79.71      1.23 o 
   4   6   0      142.56      154.72      2.17 o 
   5   6   0      110.73      111.11      2.16 o 
   6   6   0       39.89       40.13      1.52 o 
   7   6   0       33.26       37.63      1.18 o 
   8   6   0      104.12      106.88      2.24 o 
  -9   7   0       23.25       23.91      1.22 o 
  -8   7   0       35.81       38.55      1.36 o 
  -7   7   0       34.65       31.79      1.17 o 
  -6   7   0       26.90       25.09      1.11 o 
  -5   7   0     1068.18     1035.45     29.74 o 
  -4   7   0      129.90      136.81      3.13 o 
  -3   7   0      168.81      174.65      4.70 o 
  -2   7   0      387.58      416.13      4.75 o 
  -1   7   0        6.36        3.38      0.30 o 
   0   7   0      589.82      604.00      6.81 o 
   1   7   0      163.43      165.42      2.28 o 
   2   7   0      114.52       92.59      1.59 o 
   3   7   0        7.88       13.90      0.73 o 
   4   7   0      469.40      455.89      6.35 o 
   5   7   0      304.62      303.91      4.96 o 
   6   7   0       48.62       52.50      1.42 o 
   7   7   0        2.59        1.84      0.56 o 
   8   7   0       17.33       21.12      1.05 o 
  -8   8   0       15.37       13.46      0.93 o 
  -7   8   0       62.10       65.51      1.79 o 
  -6   8   0        0.42        0.42      0.67 o 
  -5   8   0        5.55        4.12      0.51 o 
  -4   8   0      136.24      123.35      2.29 o 
  -3   8   0     1648.32     1651.64     28.55 o 
  -2   8   0      119.89      126.93      2.06 o 
  -1   8   0     1261.43     1291.10     15.39 o 
   0   8   0        2.95        2.93      0.32 o 
   1   8   0      929.71      888.48     10.75 o 
   2   8   0       67.36       66.26      1.64 o 
   3   8   0      397.36      405.78      5.66 o 
   4   8   0      509.51      534.72      7.44 o 
   5   8   0        8.11        5.58      0.76 o 
   6   8   0       15.68       18.45      1.20 o 
   7   8   0       22.00       21.06      1.52 o 
   8   8   0       26.94       27.15      1.40 o 
  -8   9   0       30.83       31.06      1.70 o 
  -7   9   0       25.11       25.06      1.55 o 
  -6   9   0       61.52       56.47      2.03 o 
  -5   9   0      223.16      229.85      3.87 o 
  -4   9   0      166.04      149.08      2.72 o 
  -3   9   0        3.23        3.55      0.45 o 
  -2   9   0     2532.66     2464.06     41.52 o 
  -1   9   0      295.64      306.54      4.40 o 
   0   9   0       53.59       54.01      2.47 o 
   1   9   0      547.13      557.49      8.56 o 
   2   9   0      461.96      416.55      7.17 o 
   3   9   0       15.17        8.78      0.84 o 
   4   9   0        0.85       -0.38      0.58 o 
   5   9   0       32.18       27.34      1.64 o 
   6   9   0        1.80        0.18      0.69 o 
   7   9   0        7.29        8.02      0.90 o 
  -7  10   0       18.55       18.98      1.49 o 
  -6  10   0        1.21        1.14      0.96 o 
  -5  10   0       38.07       37.77      1.76 o 
  -4  10   0      108.62       98.41      2.37 o 
  -3  10   0      222.37      222.15      4.40 o 
  -2  10   0      189.34      172.54      3.06 o 
  -1  10   0      445.72      434.64      6.84 o 
   0  10   0      314.73      297.93      5.67 o 
   1  10   0      586.59      571.98     10.30 o 
   2  10   0      457.21      435.60      6.90 o 
   3  10   0       14.56       12.55      1.42 o 
   4  10   0        0.14        0.69      0.67 o 
   5  10   0       30.30       28.62      1.44 o 
   6  10   0       23.40       21.83      1.48 o 
  -6  11   0       49.72       50.24      2.16 o 
  -5  11   0        1.75        0.53      1.60 o 
  -4  11   0       15.31       13.22      2.03 o 
  -3  11   0        3.22        2.47      0.65 o 
  -2  11   0       55.12       57.72      1.68 o 
  -1  11   0        3.98        2.40      0.58 o 
   0  11   0       25.21       28.16      1.27 o 
   1  11   0       33.83       27.25      1.33 o 
   2  11   0       92.05       92.33      3.07 o 
   3  11   0        0.08       -0.20      1.41 o 
   4  11   0       19.02       16.79      1.52 o 
   5  11   0        2.35        3.19      1.09 o 
   6  11   0        0.11       -0.53      0.98 o 
  -6  12   0        4.53        2.91      1.37 o 
  -5  12   0        0.10        1.03      1.20 o 
  -4  12   0       32.25       29.79      2.44 o 
  -3  12   0        0.36        0.03      0.78 o 
  -2  12   0        0.78        0.55      0.83 o 
  -1  12   0       10.54       10.84      0.86 o 
   0  12   0       10.71        8.73      0.82 o 
   1  12   0        0.60       -0.43      0.57 o 
   2  12   0        3.58        0.44      0.87 o 
   3  12   0       25.86       26.15      1.88 o 
   4  12   0       41.51       33.88      2.03 o 
   5  12   0        2.02        1.99      1.15 o 
  -4  13   0      133.63      138.06      5.64 o 
  -3  13   0       27.10       24.02      2.35 o 
  -2  13   0       12.94       12.41      1.62 o 
  -1  13   0       66.10       74.57      4.27 o 
   0  13   0        6.10        5.23      0.83 o 
   1  13   0        7.36        6.39      1.14 o 
   2  13   0        0.00        0.37      0.92 o 
   3  13   0      110.07      114.12      3.81 o 
  -2  14   0       30.06       36.29      2.78 o 
  -1  14   0       65.70       73.20      2.86 o 
   0  14   0        1.29        0.85      1.62 o 
   1  14   0       55.58       60.24      3.72 o 
  -2 -14   1       27.17       29.62      2.01 o 
  -1 -14   1        1.80        2.05      1.06 o 
   0 -14   1        3.78        5.22      1.15 o 
   1 -14   1        0.60        1.50      1.01 o 
   2 -14   1       25.23       23.57      1.84 o 
  -3 -13   1        7.20        6.21      1.21 o 
  -2 -13   1       13.49       10.34      2.09 o 
  -1 -13   1        5.66        4.72      1.15 o 
   0 -13   1      164.55      178.90      4.09 o 
   1 -13   1       33.33       45.44      2.15 o 
   2 -13   1       19.62       16.85      1.47 o 
   3 -13   1       45.37       44.97      2.99 o 
   4 -13   1      124.81      126.99      5.34 o 
  -5 -12   1       18.50       19.90      1.82 o 
  -4 -12   1        6.79        7.54      1.25 o 
  -3 -12   1       25.00       22.56      1.83 o 
  -2 -12   1       20.59       21.38      1.67 o 
  -1 -12   1       13.28        9.78      0.88 o 
   0 -12   1       18.15       20.10      1.19 o 
   1 -12   1      123.53      136.02      3.09 o 
   2 -12   1       30.53       28.69      1.66 o 
   3 -12   1       39.19       41.95      3.61 o 
   4 -12   1        1.91        1.88      1.20 o 
   5 -12   1        2.63        2.05      1.24 o 
  -6 -11   1        0.43        0.31      1.02 o 
  -5 -11   1        8.24        6.09      1.22 o 
  -4 -11   1       17.20       14.92      1.44 o 
  -3 -11   1        0.51       -0.81      0.81 o 
  -2 -11   1       73.77       72.45      2.43 o 
  -1 -11   1       26.52       25.31      1.27 o 
   0 -11   1      432.06      420.34      7.81 o 
   1 -11   1       84.83       87.11      2.19 o 
   2 -11   1        6.89        6.84      0.75 o 
   3 -11   1       18.97       18.82      1.18 o 
   4 -11   1       88.39       96.69      2.90 o 
   5 -11   1      233.14      241.52      5.91 o 
   6 -11   1       23.91       25.80      1.99 o 
  -6 -10   1       54.36       60.08      2.34 o 
  -5 -10   1       48.70       49.44      1.81 o 
  -4 -10   1        0.11       -0.60      0.60 o 
  -3 -10   1       89.30       95.68      2.44 o 
  -2 -10   1        0.33       -0.70      0.70 o 
  -1 -10   1       28.55       19.24      1.18 o 
   0 -10   1       33.39       31.50      2.47 o 
   1 -10   1        3.09        1.79      0.55 o 
   2 -10   1        9.68       11.15      1.12 o 
   3 -10   1       38.82       33.81      1.74 o 
   4 -10   1       55.96       50.83      1.70 o 
   5 -10   1       61.70       60.53      2.80 o 
   6 -10   1        8.54        8.44      0.99 o 
   7 -10   1       26.36       25.65      1.65 o 
  -7  -9   1       12.49       11.75      0.98 o 
  -6  -9   1      140.17      145.20      3.58 o 
  -5  -9   1        5.92        4.03      1.05 o 
  -4  -9   1        5.33        3.94      0.70 o 
  -3  -9   1      221.04      217.80      3.68 o 
  -2  -9   1       30.72       35.20      1.12 o 
  -1  -9   1      218.56      211.37      3.21 o 
   0  -9   1        3.54        1.99      0.43 o 
   1  -9   1      277.34      293.04      4.22 o 
   2  -9   1      103.71       97.10      1.77 o 
   3  -9   1      403.98      393.19      5.48 o 
   4  -9   1      420.09      412.22      6.48 o 
   5  -9   1       64.97       71.30      1.67 o 
   6  -9   1        5.13        3.05      0.78 o 
   7  -9   1       29.48       29.61      1.62 o 
   8  -9   1        2.43        1.07      0.83 o 
  -8  -8   1        3.35        2.31      0.75 o 
  -7  -8   1       51.83       55.22      1.83 o 
  -6  -8   1      193.80      196.32      4.11 o 
  -5  -8   1        4.88        4.55      0.62 o 
  -4  -8   1       62.29       64.07      1.79 o 
  -3  -8   1       52.61       56.40      1.21 o 
  -2  -8   1      149.62      165.99      2.58 o 
  -1  -8   1      305.28      324.19      4.19 o 
   0  -8   1       43.57       47.58      1.00 o 
   1  -8   1      713.97      692.08      8.43 o 
   2  -8   1      817.28      841.56     11.19 o 
   3  -8   1      295.75      300.68      4.82 o 
   4  -8   1      180.77      171.05      3.67 o 
   5  -8   1       87.60       91.67      2.22 o 
   6  -8   1       27.58       25.77      1.14 o 
   7  -8   1       19.14       18.04      1.10 o 
   8  -8   1        2.47        3.49      0.68 o 
  -8  -7   1        4.16        3.57      0.63 o 
  -7  -7   1       10.54        9.74      0.70 o 
  -6  -7   1       15.20       13.98      0.85 o 
  -5  -7   1       56.33       49.17      1.17 o 
  -4  -7   1        5.46        4.11      0.46 o 
  -3  -7   1        7.16        5.35      0.47 o 
  -2  -7   1      937.67      972.19     11.68 o 
  -1  -7   1      175.39      170.07      2.33 o 
   0  -7   1       41.83       39.28      0.81 o 
   1  -7   1      157.38      172.42      2.34 o 
   2  -7   1      165.05      168.78      2.52 o 
   3  -7   1      111.88      110.63      1.93 o 
   4  -7   1      168.34      150.57      4.61 o 
   5  -7   1        3.26        0.48      0.54 o 
   6  -7   1      139.30      155.17      3.11 o 
   7  -7   1       27.29       25.87      1.12 o 
   8  -7   1        6.86        7.51      0.72 o 
  -9  -6   1       20.12       18.42      1.26 o 
  -8  -6   1       10.99        8.04      0.70 o 
  -7  -6   1        0.16        0.70      0.48 o 
  -6  -6   1       27.42       24.77      1.01 o 
  -5  -6   1      387.37      387.06      5.43 o 
  -4  -6   1      252.25      250.69      3.45 o 
  -3  -6   1      164.98      159.11      2.18 o 
  -2  -6   1      137.06      153.51      2.09 o 
  -1  -6   1     1729.99     1909.35     27.59 o 
   0  -6   1       38.31       39.02      0.97 o 
   1  -6   1      448.76      480.10      5.86 o 
   2  -6   1      229.08      204.11      2.62 o 
   3  -6   1      312.12      344.35      6.92 o 
   4  -6   1      208.31      215.76      4.11 o 
   5  -6   1      135.68      133.78      3.88 o 
   6  -6   1      246.18      256.11      4.64 o 
   7  -6   1      274.18      262.83      4.79 o 
   8  -6   1        0.40       -0.24      0.55 o 
   9  -6   1        2.52        3.68      0.63 o 
  -9  -5   1        5.78        4.38      0.59 o 
  -8  -5   1       31.50       25.20      1.02 o 
  -7  -5   1       75.91       74.47      1.62 o 
  -6  -5   1        1.48       -0.50      0.71 o 
  -5  -5   1      787.69      770.51     11.54 o 
  -4  -5   1        3.95        2.21      0.27 o 
  -3  -5   1      102.90       85.60      1.28 o 
  -2  -5   1       15.57       15.61      0.46 o 
   0  -5   1      415.83      412.68      4.66 o 
   1  -5   1     1059.73     1260.34     13.77 o 
   3  -5   1     1278.40     1212.40     17.41 o 
   4  -5   1       17.96       14.72      0.57 o 
   5  -5   1        4.95        3.96      0.60 o 
   6  -5   1       20.80       19.55      0.82 o 
   7  -5   1       30.15       30.61      1.03 o 
   8  -5   1      138.44      147.77      3.76 o 
   9  -5   1       12.83       10.02      0.79 o 
  -9  -4   1        1.71        2.56      0.48 o 
  -8  -4   1        1.64        1.42      0.42 o 
  -7  -4   1       10.29       11.29      0.62 o 
  -6  -4   1      200.70      209.04      3.03 o 
  -5  -4   1      584.54      587.07      7.80 o 
  -4  -4   1     1273.11     1384.47     20.13 o 
  -3  -4   1       32.33       28.71      0.96 o 
  -2  -4   1      687.18      740.20      8.16 o 
  -1  -4   1        3.34        5.91      0.29 o 
   1  -4   1       51.36       41.88      0.57 o 
   2  -4   1        8.69        2.36      0.25 o 
   3  -4   1      355.54      402.86      5.90 o 
   4  -4   1        0.44       -0.02      0.18 o 
   5  -4   1      520.52      529.53     10.06 o 
   6  -4   1      106.86      120.91      2.30 o 
   7  -4   1        1.30       -0.68      0.68 o 
   8  -4   1        0.70        0.15      0.73 o 
   9  -4   1      168.69      168.92      3.46 o 
  -9  -3   1        1.44        0.26      0.46 o 
  -8  -3   1       66.45       60.36      1.55 o 
  -7  -3   1       21.68       17.87      0.83 o 
  -6  -3   1        0.26       -0.05      0.34 o 
  -5  -3   1       29.04       19.72      0.75 o 
  -4  -3   1      135.11      118.69      1.47 o 
  -3  -3   1      818.31      758.29      8.38 o 
  -2  -3   1      954.37     1105.53     15.89 o 
   0  -3   1      564.65      580.91      6.00 o 
   2  -3   1       93.34      104.29      1.46 o 
   3  -3   1     1106.64     1110.69     31.50 o 
   4  -3   1      539.71      618.96     10.11 o 
   5  -3   1     1011.50     1069.74     17.31 o 
   6  -3   1      308.34      311.10      6.41 o 
   7  -3   1      107.13      108.81      2.51 o 
   8  -3   1       14.53       13.71      0.76 o 
   9  -3   1       66.66       69.01      1.73 o 
  -9  -2   1       14.82       15.65      0.76 o 
  -8  -2   1        0.05       -0.33      0.33 o 
  -7  -2   1       31.11       22.82      0.73 o 
  -6  -2   1      359.79      333.14      5.16 o 
  -5  -2   1      148.93      123.90      2.10 o 
  -4  -2   1      420.55      530.74      7.95 o 
  -3  -2   1      538.06      565.78      6.82 o 
   1  -2   1        8.69        8.99      0.22 o 
   3  -2   1       65.79       60.81      1.36 o 
   4  -2   1      174.88      163.97      2.76 o 
   5  -2   1       38.20       37.28      0.78 o 
   6  -2   1        5.64        6.66      0.80 o 
   7  -2   1      151.52      143.75      3.07 o 
   8  -2   1        0.06       -0.03      0.33 o 
   9  -2   1       42.73       40.43      1.40 o 
  -8  -1   1      202.19      214.42      6.48 o 
  -7  -1   1        5.26        3.10      1.41 o 
  -6  -1   1      254.76      236.88      5.80 o 
  -5  -1   1        0.26        1.87      0.52 o 
  -4  -1   1     1401.90     1439.13     44.24 o 
  -3  -1   1      980.75     1273.54     39.07 o 
   3  -1   1      597.31      808.06     25.00 o 
   4  -1   1      449.80      570.79     15.69 o 
   5  -1   1       41.62       59.84      1.92 o 
   7  -1   1       67.67       61.64      3.16 o 
   8  -1   1      151.73      160.12      6.33 o 
  -9   0   1       17.25       16.88      2.05 o 
  -8   0   1       24.04       28.08      2.35 o 
  -7   0   1        4.70        3.60      0.74 o 
  -6   0   1      195.56      172.90      4.43 o 
  -5   0   1       42.95       32.73      1.30 o 
  -3   0   1      408.88      423.13      9.74 o 
   1   0   1      100.21      108.44      2.21 o 
   3   0   1      114.24      105.94      3.33 o 
   4   0   1        0.01        0.60      0.77 o 
   5   0   1        2.19        2.22      0.85 o 
   6   0   1      435.85      434.57     14.19 o 
   7   0   1       41.14       38.64      2.31 o 
   8   0   1        0.81        0.90      1.03 o 
   9   0   1       41.43       45.11      1.22 o 
  -9   1   1       40.64       43.21      3.08 o 
  -8   1   1       79.69       75.91      3.85 o 
  -7   1   1       33.04       28.55      2.14 o 
  -6   1   1      193.08      159.05      5.98 o 
  -5   1   1      754.88      813.41     18.04 o 
  -4   1   1      178.46      174.97      7.27 o 
  -3   1   1      125.03      122.21      6.13 o 
   1   1   1      469.13      500.85     25.84 o 
   3   1   1      410.31      439.58      6.56 o 
   4   1   1      220.96      291.34      4.43 o 
   5   1   1       14.28       16.62      0.68 o 
   6   1   1       23.21       23.20      0.64 o 
   7   1   1        5.58        5.10      0.48 o 
   8   1   1       20.14       21.67      0.92 o 
   9   1   1       31.96       29.38      1.01 o 
  -9   2   1       32.22       38.64      2.95 o 
  -8   2   1        4.15        2.44      1.24 o 
  -7   2   1        4.38        2.22      1.07 o 
  -6   2   1      188.61      198.20      7.31 o 
  -4   2   1       16.43        8.83      0.33 o 
  -3   2   1      265.25      255.01      4.39 o 
  -2   2   1       70.20       65.97      0.91 o 
   0   2   1       59.07       48.54      0.56 o 
   1   2   1      131.95      165.09      1.65 o 
   3   2   1     1293.89     1213.01     37.44 o 
   4   2   1     2357.46     2419.87     74.16 o 
   5   2   1        8.25        9.97      0.64 o 
   6   2   1       11.39       17.04      0.65 o 
   7   2   1      225.58      234.06      8.79 o 
   8   2   1      217.41      207.92      4.44 o 
   9   2   1       16.86       18.56      0.77 o 
 -10   3   1        1.26        2.20      0.42 o 
  -9   3   1        0.01        0.05      0.40 o 
  -8   3   1       87.44       88.38      1.89 o 
  -7   3   1       43.28       39.36      0.74 o 
  -6   3   1      604.70      552.67     11.17 o 
  -5   3   1     1373.10     1397.42     66.34 o 
  -4   3   1      791.56      788.74     16.67 o 
  -3   3   1      608.03      671.43      7.93 o 
  -2   3   1      789.73      801.02     17.80 o 
   1   3   1       14.10       14.06      0.90 o 
   2   3   1      342.70      421.05      4.67 o 
   3   3   1        9.16       27.40      0.55 o 
   4   3   1     1781.72     1794.62     55.35 o 
   5   3   1       36.48       34.65      0.99 o 
   6   3   1      654.95      659.44     10.29 o 
   7   3   1       54.31       54.17      1.16 o 
   8   3   1       18.05       10.97      0.63 o 
   9   3   1        2.33        1.59      0.46 o 
  -9   4   1       83.41       82.39      1.95 o 
  -8   4   1       37.12       40.38      1.22 o 
  -7   4   1      458.05      454.81      9.37 o 
  -6   4   1        6.87        3.62      0.50 o 
  -5   4   1       99.97       95.06      1.41 o 
  -4   4   1      127.61      117.13      1.68 o 
  -2   4   1      175.39      183.58      1.98 o 
  -1   4   1      391.35      421.09      3.92 o 
   0   4   1        0.31        0.99      0.17 o 
   1   4   1      137.95      107.85      1.18 o 
   2   4   1      308.80      239.13      2.58 o 
   3   4   1      124.56       90.95      1.91 o 
   4   4   1       43.78       46.28      0.89 o 
   5   4   1        1.89        1.67      0.47 o 
   6   4   1      974.12     1014.07     17.48 o 
   7   4   1        0.30        0.15      0.39 o 
   8   4   1      216.12      212.96      3.58 o 
   9   4   1        3.19        2.24      0.52 o 
  -9   5   1        2.09        1.74      0.56 o 
  -8   5   1       80.47       84.11      1.68 o 
  -7   5   1       88.89       88.21      1.84 o 
  -6   5   1       45.77       42.44      1.13 o 
  -5   5   1       91.06      115.80      1.75 o 
  -4   5   1     1675.83     1826.90     41.26 o 
  -3   5   1      232.96      236.58      4.79 o 
  -2   5   1        4.66        4.77      0.69 o 
  -1   5   1      203.55      217.83      2.25 o 
   0   5   1     1247.11     1160.85     30.79 o 
   1   5   1       54.23       68.22      0.90 o 
   2   5   1      444.95      454.07      5.13 o 
   3   5   1       15.64       20.73      0.89 o 
   4   5   1      875.26      891.68     11.76 o 
   5   5   1        1.57        2.82      0.35 o 
   6   5   1      160.87      163.61      2.87 o 
   7   5   1       60.35       57.33      1.39 o 
   8   5   1      394.76      398.34      6.32 o 
   9   5   1        0.52        0.66      0.55 o 
  -9   6   1       16.97       17.31      0.99 o 
  -8   6   1       15.16       17.55      1.09 o 
  -7   6   1        1.92        2.77      0.48 o 
  -6   6   1        2.69        3.03      0.48 o 
  -5   6   1      435.06      405.86      8.04 o 
  -4   6   1       26.84       17.24      0.66 o 
  -3   6   1      960.83      968.11     12.36 o 
  -2   6   1        3.79        4.16      0.35 o 
  -1   6   1     1235.17     1284.80     15.23 o 
   0   6   1     1529.85     1568.23     20.33 o 
   1   6   1     2302.95     2473.77     70.10 o 
   2   6   1     1015.70     1086.32     14.26 o 
   3   6   1      277.22      297.31      3.79 o 
   4   6   1       51.05       45.21      1.03 o 
   5   6   1       74.03       75.18      1.77 o 
   6   6   1      340.56      334.61      6.18 o 
   7   6   1       17.33       20.31      0.94 o 
   8   6   1       16.90       16.39      1.14 o 
  -9   7   1        0.58        1.57      0.64 o 
  -8   7   1        5.06        5.64      0.66 o 
  -7   7   1        9.17        6.48      0.61 o 
  -6   7   1      271.76      255.38      4.71 o 
  -5   7   1       34.78       36.45      1.04 o 
  -4   7   1      696.63      682.58     10.18 o 
  -3   7   1      822.87      773.19     11.47 o 
  -2   7   1      102.81       95.64      1.32 o 
  -1   7   1      330.71      339.96      4.28 o 
   0   7   1     1095.62     1140.84     13.63 o 
   1   7   1       61.23       64.29      1.13 o 
   2   7   1      172.87      166.26      2.54 o 
   3   7   1       42.84       33.71      1.37 o 
   4   7   1      151.40      134.55      2.53 o 
   5   7   1       37.90       40.37      1.26 o 
   6   7   1       10.93       12.65      0.79 o 
   7   7   1       42.23       40.71      1.35 o 
   8   7   1        1.62        3.03      0.73 o 
  -8   8   1        8.51        5.11      0.71 o 
  -7   8   1        8.11        8.14      0.71 o 
  -6   8   1        0.01       -0.47      0.47 o 
  -5   8   1      112.84       99.69      3.02 o 
  -4   8   1       75.94       78.42      1.75 o 
  -3   8   1      219.93      211.20      3.09 o 
  -2   8   1        5.04        4.52      0.41 o 
  -1   8   1     1015.73     1008.50     11.18 o 
   0   8   1      192.14      216.22      2.93 o 
   1   8   1      623.68      680.24      8.33 o 
   2   8   1      117.28      111.86      1.91 o 
   3   8   1      211.91      206.80      3.77 o 
   4   8   1        0.73       -0.01      0.67 o 
   5   8   1      443.92      430.98      9.67 o 
   6   8   1        0.03        0.70      0.65 o 
   7   8   1        7.08        6.22      0.80 o 
  -8   9   1        0.32       -0.74      0.74 o 
  -7   9   1       17.29       14.30      1.45 o 
  -6   9   1       46.08       42.87      1.82 o 
  -5   9   1       31.44       24.90      1.42 o 
  -4   9   1      151.79      145.53      3.64 o 
  -3   9   1       11.08       10.52      0.61 o 
  -2   9   1       56.86       55.57      1.39 o 
  -1   9   1      356.50      376.22      4.82 o 
   0   9   1      239.15      223.99      6.46 o 
   1   9   1       88.92       81.80      1.83 o 
   2   9   1        0.06        0.03      0.44 o 
   3   9   1       54.25       54.86      1.74 o 
   4   9   1        0.47       -0.60      0.60 o 
   5   9   1       20.07       18.64      1.84 o 
   6   9   1       16.71       14.82      1.64 o 
   7   9   1        0.26       -0.68      0.68 o 
  -7  10   1        5.08        3.09      0.89 o 
  -6  10   1        1.78       -0.71      0.71 o 
  -5  10   1       61.15       57.31      2.86 o 
  -4  10   1        0.00       -0.38      0.55 o 
  -3  10   1       14.35       15.82      1.34 o 
  -2  10   1      393.56      429.44      6.74 o 
  -1  10   1       66.64       72.19      1.89 o 
   0  10   1       30.51       27.15      1.22 o 
   1  10   1      419.19      397.94      7.39 o 
   2  10   1        0.81        1.27      0.56 o 
   3  10   1      165.15      160.81      3.56 o 
   4  10   1      181.54      186.34      4.04 o 
   5  10   1        0.34        1.17      0.75 o 
   6  10   1       85.22      100.71      2.76 o 
  -6  11   1        0.25        0.50      0.83 o 
  -5  11   1       58.90       61.12      2.32 o 
  -4  11   1       21.30       17.74      1.34 o 
  -3  11   1       27.50       27.73      1.86 o 
  -2  11   1        6.91        4.01      0.62 o 
  -1  11   1       20.02       18.43      1.39 o 
   0  11   1        6.62        5.68      0.70 o 
   1  11   1      380.41      395.69      7.43 o 
   2  11   1        2.38        1.24      0.91 o 
   3  11   1      140.43      150.66      4.36 o 
   4  11   1        2.06        1.97      0.97 o 
   5  11   1        0.00        0.14      1.00 o 
  -6  12   1        2.00        2.95      1.33 o 
  -5  12   1       57.76       67.62      3.50 o 
  -4  12   1        2.27        2.44      1.20 o 
  -3  12   1        4.98        3.98      1.24 o 
  -2  12   1        5.96        6.43      0.96 o 
  -1  12   1       11.67        9.34      0.92 o 
   0  12   1       21.05       26.56      1.29 o 
   1  12   1        7.93        7.99      0.90 o 
   2  12   1       37.40       44.74      3.50 o 
   3  12   1       10.43       10.63      1.28 o 
   4  12   1        7.98        6.12      1.23 o 
  -4  13   1        9.42        8.63      1.58 o 
  -3  13   1      195.70      196.58      7.22 o 
  -2  13   1        9.81        6.09      1.05 o 
  -1  13   1        0.03       -0.81      0.81 o 
   0  13   1        2.95        4.73      1.27 o 
   1  13   1       81.06       86.71      3.08 o 
   2  13   1        0.55        0.86      0.93 o 
   3  13   1       19.84       17.20      1.70 o 
  -2  14   1       12.99        9.62      1.67 o 
  -1  14   1       55.24       57.67      2.74 o 
   0  14   1        1.72        0.34      1.67 o 
   1  14   1        5.39        6.83      1.23 o 
  -2 -14   2        0.41       -0.22      1.24 o 
  -1 -14   2       13.80       12.73      1.41 o 
   0 -14   2       51.13       55.26      2.51 o 
   1 -14   2        0.91        0.56      1.03 o 
   2 -14   2       49.82       58.97      2.51 o 
  -4 -13   2        8.94        8.32      1.35 o 
  -3 -13   2        0.06        0.53      1.43 o 
  -2 -13   2       50.55       52.35      3.31 o 
  -1 -13   2        6.99        5.14      1.04 o 
   0 -13   2       55.49       56.60      1.92 o 
   1 -13   2        1.47        1.05      0.90 o 
   2 -13   2       60.03       59.77      2.43 o 
   3 -13   2      119.32      145.27      5.98 o 
   4 -13   2      127.44      138.10      5.68 o 
  -5 -12   2       47.37       48.40      3.14 o 
  -4 -12   2       60.73       61.97      2.62 o 
  -3 -12   2      132.28      131.47      4.36 o 
  -2 -12   2        9.51        8.62      1.13 o 
  -1 -12   2       60.17       65.28      1.98 o 
   0 -12   2        0.02        0.64      0.59 o 
   1 -12   2       83.44       85.03      2.25 o 
   2 -12   2        4.29        3.90      0.90 o 
   3 -12   2       65.23       64.35      2.42 o 
   4 -12   2        6.84        5.38      0.98 o 
   5 -12   2       17.31       12.82      1.71 o 
  -6 -11   2        9.69        6.73      1.23 o 
  -5 -11   2        8.87        7.31      1.15 o 
  -4 -11   2        1.19        1.14      0.93 o 
  -3 -11   2       94.62       85.22      2.92 o 
  -2 -11   2      272.14      260.54      7.00 o 
  -1 -11   2       36.89       30.59      1.35 o 
   0 -11   2       43.39       46.12      1.58 o 
   1 -11   2       18.06       18.70      1.37 o 
   2 -11   2      284.65      275.06      5.29 o 
   3 -11   2       82.55       86.35      2.27 o 
   4 -11   2        1.60        1.87      0.83 o 
   5 -11   2        1.55        0.67      0.86 o 
   6 -11   2       45.92       47.82      2.91 o 
  -7 -10   2        0.27       -0.43      0.72 o 
  -6 -10   2        2.21        1.50      0.81 o 
  -5 -10   2      107.87      119.13      3.54 o 
  -4 -10   2       31.88       31.22      1.42 o 
  -3 -10   2       12.31       12.93      0.95 o 
  -2 -10   2        0.10       -0.52      0.52 o 
  -1 -10   2      557.84      538.92     10.55 o 
   0 -10   2       42.81       48.19      1.56 o 
   1 -10   2      416.65      387.75      6.17 o 
   2 -10   2       24.43       23.41      0.95 o 
   3 -10   2       36.80       33.10      1.30 o 
   4 -10   2       81.97       80.64      2.30 o 
   5 -10   2        4.52        1.68      0.86 o 
   6 -10   2        7.63        6.47      0.97 o 
   7 -10   2       12.18       10.57      1.26 o 
  -7  -9   2        0.33        1.17      0.73 o 
  -6  -9   2       45.97       45.19      1.76 o 
  -5  -9   2       25.73       27.20      1.34 o 
  -4  -9   2      374.84      369.27      6.96 o 
  -3  -9   2       64.75       56.78      1.40 o 
  -2  -9   2      103.89       99.20      2.10 o 
  -1  -9   2       11.99        7.30      0.52 o 
   0  -9   2       65.68       67.30      1.51 o 
   1  -9   2      225.72      200.15      3.04 o 
   2  -9   2       62.49       57.82      1.43 o 
   3  -9   2      509.52      474.25      7.38 o 
   4  -9   2       18.74       10.10      0.99 o 
   5  -9   2        3.54        1.76      0.71 o 
   6  -9   2        2.58        1.64      0.75 o 
   7  -9   2        0.21       -0.74      0.74 o 
  -8  -8   2        1.38        1.35      0.73 o 
  -7  -8   2       19.61       22.52      1.64 o 
  -6  -8   2        9.77        7.07      1.51 o 
  -5  -8   2      244.74      259.04      4.40 o 
  -4  -8   2        0.01       -0.47      0.47 o 
  -3  -8   2       31.58       25.26      0.82 o 
  -2  -8   2       23.57       22.38      0.72 o 
  -1  -8   2      317.32      306.37      3.98 o 
   0  -8   2     1093.60     1095.12     13.15 o 
   1  -8   2       29.43       29.19      1.03 o 
   2  -8   2       80.91       64.25      1.32 o 
   3  -8   2        0.77        0.36      0.29 o 
   4  -8   2      499.46      464.78      8.19 o 
   5  -8   2      146.70      137.43      2.91 o 
   6  -8   2        0.03       -0.42      0.48 o 
   7  -8   2        0.21       -0.12      0.56 o 
   8  -8   2       36.18       37.77      1.49 o 
  -8  -7   2        0.03        0.12      0.56 o 
  -7  -7   2        0.31       -0.40      0.50 o 
  -6  -7   2        6.12        4.63      0.56 o 
  -5  -7   2       32.37       26.15      0.91 o 
  -4  -7   2       23.15       26.61      0.90 o 
  -3  -7   2      347.62      343.32      4.79 o 
  -2  -7   2        0.87        2.65      0.49 o 
  -1  -7   2        0.20        0.60      0.27 o 
   0  -7   2      249.18      291.91      3.75 o 
   1  -7   2      824.16      844.38     10.16 o 
   2  -7   2      352.02      340.99      5.22 o 
   3  -7   2        1.63        2.60      0.32 o 
   4  -7   2       16.21       10.83      1.14 o 
   5  -7   2        8.85        8.91      0.68 o 
   6  -7   2      238.34      215.76      4.12 o 
   7  -7   2        0.01       -0.07      0.50 o 
   8  -7   2        8.82        7.80      0.75 o 
  -9  -6   2        2.26        1.88      0.61 o 
  -8  -6   2       21.98       18.64      0.97 o 
  -7  -6   2       15.01       13.30      0.85 o 
  -6  -6   2       16.19       11.55      1.37 o 
  -5  -6   2      131.89      134.85      3.68 o 
  -4  -6   2       20.70       24.66      1.12 o 
  -3  -6   2        7.10        5.50      0.31 o 
  -2  -6   2      162.01      159.29      2.17 o 
  -1  -6   2        1.42        4.34      1.43 o 
   0  -6   2     1048.27      987.17     11.80 o 
   1  -6   2      197.10      223.29      2.88 o 
   2  -6   2      240.17      290.48      3.63 o 
   3  -6   2      231.76      271.61      4.48 o 
   4  -6   2      661.90      708.33     10.25 o 
   5  -6   2      128.46      110.56      2.33 o 
   6  -6   2      149.58      126.31      2.61 o 
   7  -6   2       83.30       75.21      1.86 o 
   8  -6   2       48.74       60.51      1.67 o 
   9  -6   2       70.24       81.42      2.04 o 
  -9  -5   2        0.00       -0.49      0.50 o 
  -8  -5   2        0.03       -0.47      0.47 o 
  -7  -5   2       11.75       10.01      0.60 o 
  -6  -5   2       35.24       29.89      1.00 o 
  -5  -5   2        0.24       -0.40      0.53 o 
  -4  -5   2      180.40      199.91      2.69 o 
  -3  -5   2      899.41      814.99      9.90 o 
  -2  -5   2      548.85      585.15      6.55 o 
  -1  -5   2       83.38       70.89      0.96 o 
   0  -5   2      667.21      782.54      8.63 o 
   1  -5   2     2210.54     2313.52     45.58 o 
   2  -5   2      143.55      146.33      1.77 o 
   3  -5   2        1.12        1.41      0.48 o 
   4  -5   2      152.12      127.51      1.90 o 
   5  -5   2      596.87      561.65      8.26 o 
   6  -5   2      138.13      128.31      2.52 o 
   7  -5   2       20.09       19.17      0.90 o 
   8  -5   2        1.21        2.31      0.54 o 
   9  -5   2        0.88        2.00      0.71 o 
  -9  -4   2        3.31        3.67      0.50 o 
  -8  -4   2        0.86       -0.17      0.38 o 
  -7  -4   2      163.62      154.13      3.11 o 
  -6  -4   2        4.67        1.02      0.50 o 
  -5  -4   2       10.94        9.14      0.55 o 
  -4  -4   2      563.47      591.98      7.24 o 
  -3  -4   2      723.63      832.23     12.26 o 
  -2  -4   2      124.48      103.48      1.21 o 
  -1  -4   2      360.59      320.95      3.04 o 
   0  -4   2     1347.19     1419.11     18.14 o 
   1  -4   2     1844.45     1971.17     66.02 o 
   2  -4   2     1638.81     1861.81     51.08 o 
   3  -4   2      321.15      401.49      6.01 o 
   4  -4   2       63.13       74.93      1.17 o 
   5  -4   2      153.09      129.37      2.58 o 
   6  -4   2       14.47        9.86      0.59 o 
   7  -4   2        0.42       -0.12      0.69 o 
   8  -4   2       24.71       22.29      0.88 o 
   9  -4   2        0.81       -0.59      0.59 o 
  -9  -3   2        0.11        0.04      0.46 o 
  -8  -3   2        4.03        1.36      0.45 o 
  -7  -3   2        0.31        0.88      0.41 o 
  -6  -3   2      372.59      354.07      6.28 o 
  -5  -3   2       20.34       10.96      0.44 o 
  -4  -3   2       61.51       58.26      0.88 o 
  -3  -3   2      546.54      527.69      5.87 o 
  -2  -3   2        2.41        3.36      0.29 o 
  -1  -3   2      676.60      687.85      6.58 o 
   0  -3   2       43.82       34.58      0.49 o 
   2  -3   2        5.12        8.13      0.26 o 
   3  -3   2     1196.37     1300.37     21.03 o 
   4  -3   2      538.38      597.21      7.64 o 
   5  -3   2      276.26      293.36      7.54 o 
   6  -3   2      356.94      364.33      9.47 o 
   7  -3   2      281.10      269.02      5.73 o 
   8  -3   2        0.16        0.07      0.47 o 
   9  -3   2        3.10        1.15      0.53 o 
 -10  -2   2       38.86       46.39      1.46 o 
  -9  -2   2        3.04        1.89      0.62 o 
  -8  -2   2       17.47       21.11      0.76 o 
  -7  -2   2      361.76      333.20      6.41 o 
  -6  -2   2      229.00      218.27      3.51 o 
  -5  -2   2       54.10       56.75      1.10 o 
  -4  -2   2     1151.88     1168.65     17.49 o 
  -3  -2   2     1282.54     1249.10     21.31 o 
  -2  -2   2       58.34       79.12      0.82 o 
   3  -2   2       53.37       81.29      1.55 o 
   4  -2   2      678.49      611.16      9.97 o 
   5  -2   2      319.29      329.18      5.48 o 
   6  -2   2      302.85      276.99      6.67 o 
   7  -2   2       51.22       45.95      1.30 o 
   8  -2   2        5.39        5.08      0.52 o 
   9  -2   2        7.03        5.13      0.59 o 
  -9  -1   2       20.78       24.19      2.48 o 
  -8  -1   2       90.37       80.85      3.98 o 
  -7  -1   2      144.51      157.25      4.22 o 
  -6  -1   2      445.97      440.56     10.16 o 
  -5  -1   2       63.26       60.67      1.37 o 
  -4  -1   2       19.26       28.74      0.61 o 
  -3  -1   2      291.83      292.22      3.35 o 
  -2  -1   2       28.37       36.03      0.42 o 
   0  -1   2       47.60       52.74      1.87 o 
   1  -1   2      133.25       98.41      0.99 o 
   2  -1   2      165.36      237.30      3.95 o 
   3  -1   2       82.22       87.73      1.57 o 
   4  -1   2      969.32     1003.50     34.32 o 
   5  -1   2       42.75       35.32      0.92 o 
   6  -1   2       53.88       54.09      1.31 o 
   7  -1   2        2.14        1.75      0.34 o 
   8  -1   2       44.60       48.94      1.25 o 
   9  -1   2       27.40       26.85      1.06 o 
  -9   0   2       38.08       40.78      2.86 o 
  -8   0   2       88.92       96.86      4.40 o 
  -7   0   2        0.30       -0.10      0.68 o 
  -6   0   2      185.94      178.26      4.53 o 
  -5   0   2       14.95       15.37      1.18 o 
  -4   0   2      159.22       94.93      1.87 o 
  -3   0   2       29.98       42.71      1.10 o 
   0   0   2       94.77       68.82      4.87 o 
   3   0   2       41.52       41.11      1.09 o 
   4   0   2      212.18      195.81      3.29 o 
   5   0   2      244.58      260.91      4.35 o 
   6   0   2      122.32      100.01      1.93 o 
   7   0   2       89.83       91.57      2.54 o 
   8   0   2       55.49       48.09      1.36 o 
   9   0   2        5.83        6.21      0.62 o 
  -9   1   2        0.85       -0.34      1.24 o 
  -8   1   2      102.52      100.83      4.66 o 
  -7   1   2       83.85       89.59      4.10 o 
  -6   1   2       62.17       63.03      2.08 o 
  -5   1   2      246.68      229.07      5.48 o 
  -4   1   2        7.92       10.26      0.57 o 
  -3   1   2      792.75      712.00     15.08 o 
   3   1   2      265.90      274.36      4.77 o 
   4   1   2      590.16      543.33      9.26 o 
   5   1   2      885.65      923.93     13.73 o 
   6   1   2        0.18        0.09      0.57 o 
   7   1   2        9.30        9.76      0.57 o 
   8   1   2       22.14       20.91      1.05 o 
   9   1   2        4.86        4.36      0.53 o 
  -9   2   2        1.68        2.82      1.45 o 
  -8   2   2       79.47       81.43      4.15 o 
  -7   2   2       39.16       41.08      2.61 o 
  -6   2   2      325.00      332.35      5.81 o 
  -5   2   2      272.81      285.19      4.99 o 
  -4   2   2      143.67      155.57      4.76 o 
  -3   2   2      262.80      245.43      4.23 o 
  -2   2   2      247.55      278.50      3.62 o 
   1   2   2      763.59      799.20      8.80 o 
   2   2   2      153.83      105.91      1.38 o 
   3   2   2        3.66        1.89      0.30 o 
   4   2   2     2569.72     2666.37     81.68 o 
   5   2   2      549.79      543.53      8.23 o 
   6   2   2      686.05      689.98     18.26 o 
   7   2   2       95.26       95.08      1.89 o 
   8   2   2        3.45        3.74      0.56 o 
   9   2   2        2.35        3.70      0.88 o 
 -10   3   2        1.42        0.86      0.50 o 
  -9   3   2       33.29       31.35      1.01 o 
  -8   3   2        8.08        9.64      0.63 o 
  -7   3   2        0.12        0.22      0.32 o 
  -6   3   2       77.34       80.35      1.50 o 
  -5   3   2      173.28      183.69      4.37 o 
  -4   3   2      844.28      860.18     13.87 o 
  -3   3   2      188.24      164.32      2.48 o 
  -2   3   2     1427.14     1382.19     39.07 o 
  -1   3   2       76.87       52.80      0.80 o 
   0   3   2      797.64      926.84      9.48 o 
   1   3   2       69.81      115.76      1.19 o 
   3   3   2        3.77        2.86      0.99 o 
   4   3   2      544.63      570.69      8.45 o 
   5   3   2       36.71       27.40      0.98 o 
   6   3   2      568.12      539.39      8.36 o 
   7   3   2        0.30        0.16      0.37 o 
   8   3   2       72.07       76.46      1.40 o 
   9   3   2       36.63       39.25      1.49 o 
  -9   4   2       22.08       18.41      1.20 o 
  -8   4   2        2.23        2.15      0.46 o 
  -7   4   2        0.19       -0.21      0.41 o 
  -6   4   2      533.22      520.84      6.75 o 
  -5   4   2      148.07      149.97      1.93 o 
  -4   4   2      562.20      560.28      6.28 o 
  -2   4   2       44.50       29.82      0.66 o 
  -1   4   2      629.33      683.92      6.34 o 
   0   4   2     1051.82     1040.65      9.61 o 
   1   4   2        4.64        7.81      0.35 o 
   2   4   2      370.01      352.95      3.75 o 
   3   4   2      206.74      200.51      2.85 o 
   4   4   2       24.84       16.48      0.89 o 
   5   4   2        0.35        0.70      0.43 o 
   6   4   2       48.03       53.10      1.29 o 
   7   4   2       32.29       28.19      0.96 o 
   8   4   2      107.92       98.47      1.82 o 
   9   4   2        0.05        0.82      0.53 o 
  -9   5   2        4.05        3.42      0.58 o 
  -8   5   2       68.68       62.19      1.84 o 
  -7   5   2      138.89      130.26      2.30 o 
  -6   5   2      187.65      200.16      3.62 o 
  -5   5   2      312.45      332.10      6.50 o 
  -4   5   2      555.38      579.64      7.17 o 
  -3   5   2        3.73        2.93      0.24 o 
  -1   5   2     1088.41     1210.99     13.35 o 
   0   5   2      118.08      139.48      1.73 o 
   1   5   2      565.51      647.59      7.80 o 
   2   5   2      474.86      424.59      5.22 o 
   3   5   2      549.93      585.94      9.52 o 
   4   5   2        0.25        2.34      0.33 o 
   5   5   2        4.83        6.10      0.48 o 
   6   5   2        5.11        4.87      0.52 o 
   7   5   2        2.10        1.60      0.49 o 
   8   5   2       55.72       60.34      1.36 o 
  -9   6   2        6.65       10.67      1.59 o 
  -8   6   2      102.50      105.15      2.07 o 
  -7   6   2       29.11       29.30      1.03 o 
  -6   6   2       57.88       49.89      1.35 o 
  -5   6   2       10.77       10.78      0.65 o 
  -4   6   2       17.87       20.77      0.82 o 
  -3   6   2      325.13      326.37      8.68 o 
  -2   6   2      554.62      561.11      6.29 o 
  -1   6   2     1419.28     1484.41     17.51 o 
   0   6   2      323.06      323.17      3.75 o 
   1   6   2       74.41       75.44      1.33 o 
   2   6   2       39.79       50.54      1.03 o 
   3   6   2       49.76       47.47      0.94 o 
   4   6   2        6.09        5.92      0.76 o 
   5   6   2       21.14       17.29      0.87 o 
   6   6   2        1.01        1.82      0.52 o 
   7   6   2        5.80        5.07      0.59 o 
   8   6   2       10.73       10.08      0.65 o 
  -9   7   2       42.72       48.64      2.04 o 
  -8   7   2       12.11       14.63      0.92 o 
  -7   7   2        7.80        5.70      0.73 o 
  -6   7   2      210.75      204.31      5.57 o 
  -5   7   2      176.03      169.05      4.21 o 
  -4   7   2       51.43       58.78      1.27 o 
  -3   7   2      110.25      115.38      3.07 o 
  -2   7   2       27.90       21.86      0.89 o 
  -1   7   2       92.53       88.22      1.27 o 
   0   7   2      868.11      983.03     10.89 o 
   1   7   2      514.97      473.98      5.89 o 
   2   7   2       53.75       42.30      1.01 o 
   3   7   2      409.36      417.43      6.51 o 
   4   7   2      395.48      387.77      6.15 o 
   5   7   2        0.20        0.51      0.53 o 
   6   7   2       10.76        9.91      0.71 o 
   7   7   2        3.44        4.12      0.71 o 
   8   7   2        4.00        5.72      0.70 o 
  -8   8   2       11.89       11.10      1.23 o 
  -7   8   2        2.53        2.60      0.59 o 
  -6   8   2        2.79        1.80      0.59 o 
  -5   8   2      109.27      109.20      2.83 o 
  -4   8   2      107.34      116.36      2.15 o 
  -3   8   2       82.36       83.04      1.45 o 
  -2   8   2        2.33        3.28      0.47 o 
  -1   8   2       62.52       72.71      1.28 o 
   0   8   2      191.24      187.22      2.48 o 
   1   8   2        0.22       -0.30      0.30 o 
   2   8   2       23.39       16.22      0.71 o 
   3   8   2       70.24       64.10      1.59 o 
   4   8   2        0.31        0.03      0.96 o 
   5   8   2      163.79      171.86      3.71 o 
   6   8   2        9.95        8.12      0.86 o 
   7   8   2       18.73       21.48      1.31 o 
  -8   9   2       12.49       10.09      1.41 o 
  -7   9   2        2.69        2.49      0.80 o 
  -6   9   2        2.09        0.90      0.72 o 
  -5   9   2       10.29        8.45      0.89 o 
  -4   9   2      518.59      525.09     13.03 o 
  -3   9   2      172.43      183.20      3.11 o 
  -2   9   2        0.29        0.29      0.46 o 
  -1   9   2      607.36      596.32      9.84 o 
   0   9   2      367.73      334.52      4.78 o 
   1   9   2       18.04       21.48      1.08 o 
   2   9   2      397.03      397.65      6.30 o 
   3   9   2        3.57        4.07      0.69 o 
   4   9   2       55.13       51.70      1.80 o 
   5   9   2        9.95        8.01      0.88 o 
   6   9   2        3.14        2.69      0.81 o 
   7   9   2        0.41        0.07      0.60 o 
  -7  10   2        0.86       -0.77      0.77 o 
  -6  10   2       33.27       31.25      1.67 o 
  -5  10   2       23.95       20.30      1.42 o 
  -4  10   2      172.18      164.02      4.23 o 
  -3  10   2       28.75       24.63      1.14 o 
  -2  10   2       29.81       25.17      1.08 o 
  -1  10   2       31.05       30.46      1.52 o 
   0  10   2      408.62      414.22      7.65 o 
   1  10   2      116.62      112.01      2.65 o 
   2  10   2        0.67        0.75      0.62 o 
   3  10   2      176.22      169.36      3.73 o 
   4  10   2       88.00       87.85      2.43 o 
   5  10   2        0.93       -0.29      0.73 o 
   6  10   2        2.18        0.52      0.84 o 
  -6  11   2        7.54        6.84      1.03 o 
  -5  11   2       22.70       20.18      2.54 o 
  -4  11   2       55.54       66.90      2.44 o 
  -3  11   2      186.08      195.36      6.75 o 
  -2  11   2       39.83       45.29      1.49 o 
  -1  11   2        8.71        8.00      1.37 o 
   0  11   2      133.95      141.43      3.16 o 
   1  11   2        8.04        5.64      0.89 o 
   2  11   2      202.45      189.60      5.17 o 
   3  11   2      118.20      113.05      3.61 o 
   4  11   2        2.17        1.30      0.99 o 
   5  11   2       52.73       49.85      2.44 o 
  -5  12   2        0.33        0.21      1.24 o 
  -4  12   2        0.67       -0.21      1.07 o 
  -3  12   2       13.11       10.94      1.54 o 
  -2  12   2        0.26       -0.51      1.00 o 
  -1  12   2        0.02        0.47      1.19 o 
   0  12   2       70.92       75.21      2.11 o 
   1  12   2        0.00       -0.01      0.63 o 
   2  12   2        1.09        0.03      0.87 o 
   3  12   2        2.81        1.82      0.95 o 
   4  12   2       53.93       56.09      2.61 o 
  -4  13   2        0.66       -0.17      1.20 o 
  -3  13   2       32.87       30.73      2.61 o 
  -2  13   2       34.83       35.22      2.69 o 
  -1  13   2       68.84       72.03      4.64 o 
   0  13   2        4.36        6.34      0.85 o 
   1  13   2       80.22       83.45      2.99 o 
   2  13   2        0.22       -0.27      0.90 o 
   3  13   2        1.15        0.55      1.02 o 
  -2  14   2        4.05        4.32      1.45 o 
  -1  14   2        0.88        0.98      1.28 o 
   0  14   2       14.48       12.95      2.22 o 
  -2 -14   3        4.86        5.38      1.54 o 
  -1 -14   3       55.86       62.27      2.69 o 
   0 -14   3       12.64       10.65      2.05 o 
   1 -14   3       22.96       25.35      1.86 o 
   2 -14   3       11.20       11.97      1.32 o 
  -4 -13   3       10.77       10.53      1.40 o 
  -3 -13   3        1.46        1.85      1.52 o 
  -2 -13   3       56.43       65.69      2.70 o 
  -1 -13   3        3.10        4.21      1.07 o 
   0 -13   3       20.29       21.65      1.38 o 
   1 -13   3       25.41       27.60      1.83 o 
   2 -13   3       33.36       32.46      2.03 o 
   3 -13   3        2.48        3.41      1.30 o 
   4 -13   3        7.51        4.53      1.58 o 
  -5 -12   3       19.86       22.75      1.86 o 
  -4 -12   3       16.27       15.06      1.46 o 
  -3 -12   3       22.82       27.71      1.96 o 
  -2 -12   3       24.41       28.15      3.74 o 
  -1 -12   3      291.94      302.65      5.95 o 
   0 -12   3        0.76        1.83      0.63 o 
   1 -12   3       10.14        7.92      0.79 o 
   2 -12   3        0.78       -0.21      0.81 o 
   3 -12   3      120.68      119.26      5.30 o 
   4 -12   3       15.38       20.31      1.62 o 
   5 -12   3        9.47       10.81      1.62 o 
  -6 -11   3        9.00       10.09      1.36 o 
  -5 -11   3        0.27       -0.79      0.84 o 
  -4 -11   3        0.30        0.28      0.87 o 
  -3 -11   3       46.23       45.26      2.10 o 
  -2 -11   3        8.75        7.20      1.20 o 
  -1 -11   3       35.18       31.62      1.36 o 
   0 -11   3      124.20      119.63      2.79 o 
   1 -11   3       12.28        9.97      0.78 o 
   2 -11   3        2.33        2.18      0.81 o 
   3 -11   3       25.94       27.96      1.33 o 
   4 -11   3       49.36       51.09      1.75 o 
   5 -11   3        3.26        2.46      0.89 o 
   6 -11   3       12.90       10.48      1.19 o 
  -7 -10   3       16.36       18.27      1.32 o 
  -6 -10   3       12.81       11.33      1.03 o 
  -5 -10   3        9.28       10.08      0.96 o 
  -4 -10   3       96.59       86.10      3.09 o 
  -3 -10   3       54.53       51.23      1.81 o 
  -2 -10   3        0.03        0.10      0.48 o 
  -1 -10   3       44.65       36.99      1.39 o 
   0 -10   3      642.92      625.79     11.17 o 
   1 -10   3        0.15        0.07      0.49 o 
   2 -10   3       40.11       35.71      1.17 o 
   3 -10   3        0.88        0.71      0.57 o 
   4 -10   3      125.71      122.11      4.15 o 
   5 -10   3        5.96        4.79      0.87 o 
   6 -10   3       15.09       16.49      1.77 o 
   7 -10   3       12.21       13.67      1.84 o 
  -7  -9   3        0.42        0.18      0.71 o 
  -6  -9   3       19.22       21.44      1.43 o 
  -5  -9   3       18.77       20.98      1.21 o 
  -4  -9   3        2.02        1.61      0.67 o 
  -3  -9   3       61.66       59.26      1.43 o 
  -2  -9   3       59.74       62.72      1.51 o 
  -1  -9   3       75.74       65.47      1.36 o 
   0  -9   3       29.25       25.84      1.30 o 
   1  -9   3      847.10      831.56     12.51 o 
   2  -9   3      261.13      239.45      3.99 o 
   3  -9   3      111.85       93.22      2.28 o 
   4  -9   3       73.79       75.24      2.43 o 
   5  -9   3        3.84        3.08      0.77 o 
   6  -9   3       70.93       83.12      2.63 o 
   7  -9   3        6.41        4.72      0.91 o 
  -8  -8   3        0.10       -0.45      0.99 o 
  -7  -8   3       16.54       14.44      1.07 o 
  -6  -8   3       47.43       42.46      1.36 o 
  -5  -8   3        0.13       -0.53      0.53 o 
  -4  -8   3      103.54      101.55      2.09 o 
  -3  -8   3       59.71       57.38      1.23 o 
  -2  -8   3      299.20      269.28      3.56 o 
  -1  -8   3       15.30       15.70      0.64 o 
   0  -8   3      506.89      502.58      7.18 o 
   1  -8   3      416.04      398.38      5.04 o 
   2  -8   3     1808.23     1780.50     23.26 o 
   3  -8   3      254.97      227.77      6.34 o 
   4  -8   3      765.88      711.92     12.24 o 
   5  -8   3      170.86      158.93      3.30 o 
   6  -8   3       57.36       58.74      1.72 o 
   7  -8   3       22.21       18.80      1.13 o 
   8  -8   3       28.41       33.18      2.59 o 
  -8  -7   3       36.10       41.53      1.38 o 
  -7  -7   3       12.84       17.24      0.98 o 
  -6  -7   3        9.05        7.46      0.64 o 
  -5  -7   3      266.01      253.89      3.82 o 
  -4  -7   3     1017.19     1031.80     13.87 o 
  -3  -7   3       53.62       53.55      1.12 o 
  -2  -7   3      251.65      276.60      3.59 o 
  -1  -7   3     1189.11     1216.63     14.52 o 
   0  -7   3        1.98        1.59      0.40 o 
   1  -7   3       37.31       47.08      0.92 o 
   2  -7   3        0.27        1.04      0.34 o 
   3  -7   3     1047.15      939.80     13.66 o 
   4  -7   3        0.59        0.43      0.48 o 
   5  -7   3      130.12      149.72      3.06 o 
   6  -7   3        4.85        5.03      0.63 o 
   7  -7   3       10.68       10.60      0.76 o 
   8  -7   3       58.35       62.28      1.81 o 
  -9  -6   3       12.42       11.33      0.79 o 
  -8  -6   3       38.02       39.41      1.25 o 
  -7  -6   3      177.27      182.98      3.26 o 
  -6  -6   3       46.95       44.32      1.21 o 
  -5  -6   3       30.66       24.98      0.88 o 
  -4  -6   3      384.12      394.16      5.08 o 
  -3  -6   3      403.33      413.96      6.38 o 
  -2  -6   3      808.10      846.93     10.17 o 
  -1  -6   3       43.96       30.31      1.04 o 
   0  -6   3     2091.57     2250.88     29.06 o 
   1  -6   3      380.66      353.57      4.78 o 
   2  -6   3      197.81      175.21      2.84 o 
   3  -6   3      426.45      423.95      6.60 o 
   4  -6   3       19.60       11.82      0.57 o 
   5  -6   3      300.90      276.69      5.03 o 
   6  -6   3      229.16      252.79      5.22 o 
   7  -6   3      144.13      137.57      2.86 o 
   8  -6   3       24.31       29.65      1.28 o 
  -9  -5   3       30.39       36.41      1.34 o 
  -8  -5   3       95.42       94.83      1.96 o 
  -7  -5   3        6.43        4.81      0.53 o 
  -6  -5   3      150.52      141.22      2.28 o 
  -5  -5   3      709.86      693.66      8.53 o 
  -4  -5   3       17.31       19.48      0.58 o 
  -3  -5   3      211.52      236.53      2.77 o 
  -2  -5   3      202.21      228.03      2.71 o 
   0  -5   3      327.58      371.40      4.99 o 
   1  -5   3        2.84        5.47      0.26 o 
   2  -5   3      367.51      433.99      5.24 o 
   3  -5   3     1363.68     1369.04     19.36 o 
   4  -5   3       20.55       22.28      0.67 o 
   5  -5   3        6.07        3.33      0.54 o 
   6  -5   3       23.80       20.49      0.92 o 
   7  -5   3      286.75      300.11      5.39 o 
   8  -5   3       10.91       11.71      1.27 o 
   9  -5   3       29.88       30.40      1.25 o 
  -9  -4   3       17.91       21.30      0.90 o 
  -8  -4   3       18.09       21.55      1.05 o 
  -7  -4   3        0.87        0.37      0.39 o 
  -6  -4   3       15.68       13.79      0.58 o 
  -5  -4   3      454.90      480.44      6.90 o 
  -4  -4   3      278.68      249.34      3.21 o 
  -3  -4   3       12.46        7.27      0.68 o 
  -2  -4   3      236.28      225.19      2.45 o 
  -1  -4   3       10.99       15.99      0.51 o 
   1  -4   3       23.64       32.58      0.50 o 
   2  -4   3      133.61      130.87      1.72 o 
   3  -4   3       67.01       72.47      1.18 o 
   4  -4   3      262.84      288.11      3.88 o 
   5  -4   3       36.41       35.72      0.91 o 
   6  -4   3       72.30       66.04      1.48 o 
   7  -4   3       50.38       59.21      1.60 o 
   8  -4   3       25.60       27.38      1.02 o 
   9  -4   3       30.94       31.48      1.50 o 
  -9  -3   3       15.55       20.04      0.97 o 
  -8  -3   3       20.29       19.40      0.90 o 
  -7  -3   3        7.95        8.51      0.46 o 
  -6  -3   3      137.43      135.73      2.26 o 
  -5  -3   3        1.45        0.43      0.19 o 
  -4  -3   3       92.39       76.74      1.29 o 
  -3  -3   3        0.66        4.20      0.21 o 
  -2  -3   3       65.08       55.39      0.63 o 
  -1  -3   3       48.87       34.28      0.44 o 
   0  -3   3      787.72      918.41      8.74 o 
   1  -3   3      584.08      521.33      4.77 o 
   2  -3   3      403.15      380.93      4.54 o 
   4  -3   3       19.66       15.08      0.43 o 
   5  -3   3       10.89       15.90      0.57 o 
   6  -3   3       18.40       18.66      0.54 o 
   7  -3   3       75.77       82.47      2.31 o 
   8  -3   3       31.40       36.04      1.34 o 
   9  -3   3       10.45        9.41      0.81 o 
 -10  -2   3       11.35       13.12      0.93 o 
  -9  -2   3       32.80       36.71      1.62 o 
  -8  -2   3        0.11        0.73      0.37 o 
  -7  -2   3        7.74        8.91      0.58 o 
  -6  -2   3      276.70      252.57      4.03 o 
  -5  -2   3      206.51      196.67      2.79 o 
  -4  -2   3      111.60       95.80      1.36 o 
  -3  -2   3      543.81      530.48      5.47 o 
   2  -2   3       15.79        6.51      0.26 o 
   3  -2   3       29.07       15.68      0.40 o 
   4  -2   3      794.09      846.86     12.15 o 
   5  -2   3      418.82      397.89     11.30 o 
   6  -2   3      282.81      271.51      5.74 o 
   7  -2   3       12.10       11.23      0.83 o 
   8  -2   3       10.33       12.10      0.88 o 
   9  -2   3       12.07       16.91      1.06 o 
  -9  -1   3       23.19       20.42      1.06 o 
  -8  -1   3       73.64       66.83      1.94 o 
  -7  -1   3       44.10       39.36      1.10 o 
  -6  -1   3      114.01      102.35      1.56 o 
  -5  -1   3      103.30      107.75      1.60 o 
  -4  -1   3       61.47       55.68      0.86 o 
  -3  -1   3      966.17      968.56     11.78 o 
   0  -1   3      643.49      630.86      6.01 o 
   1  -1   3      417.16      347.38      3.05 o 
   2  -1   3        1.48        1.71      0.15 o 
   3  -1   3      837.97      802.60     13.05 o 
   4  -1   3      867.65      813.07     16.37 o 
   5  -1   3      642.84      676.79     13.68 o 
   6  -1   3      153.77      144.50      3.20 o 
   7  -1   3       14.20       12.55      0.75 o 
   8  -1   3       57.02       66.28      1.81 o 
   9  -1   3        3.20        1.74      0.56 o 
  -9   0   3       56.19       59.41      3.50 o 
  -8   0   3       42.02       45.54      2.05 o 
  -7   0   3      325.20      346.85      8.28 o 
  -6   0   3       16.84       22.36      0.63 o 
  -5   0   3        0.31        0.27      0.33 o 
  -4   0   3      112.76      116.89      2.92 o 
  -3   0   3      910.00      866.05     11.55 o 
   3   0   3      106.18      111.20      1.82 o 
   4   0   3      106.40      131.92      2.29 o 
   5   0   3      453.58      386.20      7.93 o 
   6   0   3      446.84      423.60      8.70 o 
   7   0   3       97.31       92.35      1.93 o 
   8   0   3      323.39      330.90      7.00 o 
   9   0   3        0.89        0.13      0.48 o 
  -9   1   3        0.53       -0.81      1.20 o 
  -8   1   3       51.78       58.22      3.42 o 
  -7   1   3      265.40      244.19      7.91 o 
  -6   1   3      260.18      274.55      4.27 o 
  -5   1   3       35.92       42.14      1.04 o 
  -4   1   3      612.43      596.36      8.00 o 
  -3   1   3       34.09       61.40      1.07 o 
   1   1   3      230.90      328.04      3.23 o 
   3   1   3      185.07      168.28      2.33 o 
   4   1   3      319.76      315.70      3.81 o 
   5   1   3       35.14       34.31      1.06 o 
   6   1   3      125.58      122.00      2.92 o 
   7   1   3      188.34      193.69      5.05 o 
   8   1   3       25.74       25.90      0.85 o 
   9   1   3       20.16       17.47      1.03 o 
 -10   2   3       46.33       44.86      1.99 o 
  -9   2   3        1.72        1.59      0.38 o 
  -8   2   3       15.80       15.46      0.82 o 
  -7   2   3       14.55       15.86      0.65 o 
  -6   2   3      825.21      834.81     14.98 o 
  -5   2   3      226.25      212.13      3.35 o 
  -4   2   3      983.40     1042.44     21.94 o 
  -3   2   3     1060.06     1092.48     21.88 o 
  -2   2   3      389.68      407.37      4.83 o 
   1   2   3        8.21        6.44      1.37 o 
   2   2   3      167.78      245.18      3.34 o 
   4   2   3      791.83      792.26      8.80 o 
   5   2   3      495.54      491.65      5.54 o 
   6   2   3        8.54        7.69      0.78 o 
   7   2   3        9.02        4.92      0.44 o 
   8   2   3       14.41       12.11      0.71 o 
   9   2   3        9.99        7.97      0.74 o 
 -10   3   3        0.11        0.28      0.56 o 
  -9   3   3       21.83       20.61      1.60 o 
  -8   3   3      121.89      121.35      2.50 o 
  -7   3   3        5.75        4.27      0.43 o 
  -6   3   3       79.28       77.01      1.82 o 
  -5   3   3      103.13       98.69      1.34 o 
  -3   3   3      238.01      264.45      3.61 o 
  -1   3   3      181.99      184.56      1.65 o 
   0   3   3     1276.20     1214.53     14.47 o 
   2   3   3      227.69      234.87      2.71 o 
   3   3   3        0.47        2.03      0.22 o 
   4   3   3      157.54      144.16      4.26 o 
   5   3   3       10.62        9.74      0.51 o 
   6   3   3        7.81        6.49      0.47 o 
   7   3   3        0.68        1.04      0.41 o 
   8   3   3       27.54       28.33      1.02 o 
   9   3   3        0.16        0.68      0.50 o 
  -9   4   3       54.43       49.40      1.42 o 
  -8   4   3        9.77        9.68      0.49 o 
  -7   4   3       46.59       53.08      1.14 o 
  -6   4   3      289.11      254.96      4.99 o 
  -5   4   3      111.15      145.06      2.13 o 
  -4   4   3        7.89        7.35      0.37 o 
  -3   4   3       43.33       38.38      0.98 o 
  -2   4   3     1340.75     1555.89     22.15 o 
  -1   4   3     1619.69     1833.90     77.56 o 
   0   4   3      542.64      587.07      6.16 o 
   1   4   3      417.52      382.55      3.84 o 
   2   4   3      197.47      169.60      2.05 o 
   3   4   3       95.27       80.15      1.95 o 
   4   4   3       39.71       51.94      1.25 o 
   5   4   3        0.11       -0.19      0.33 o 
   6   4   3       19.34       17.21      0.75 o 
   7   4   3       29.67       32.90      0.94 o 
   8   4   3        1.09        1.72      0.72 o 
  -9   5   3        2.79        1.76      0.48 o 
  -8   5   3        0.21        0.41      0.40 o 
  -7   5   3        4.78        2.94      0.42 o 
  -6   5   3      123.35      112.32      1.81 o 
  -5   5   3       33.56       38.22      0.83 o 
  -4   5   3      252.10      227.29      3.14 o 
  -3   5   3      847.22      945.75     12.93 o 
  -2   5   3     1422.48     1628.28     30.69 o 
  -1   5   3      241.36      264.71      2.90 o 
   0   5   3     1981.05     2114.97     42.37 o 
   1   5   3      151.33      141.54      1.79 o 
   2   5   3       34.76       38.78      0.66 o 
   3   5   3        0.02       -0.02      0.25 o 
   4   5   3      209.14      203.78      3.00 o 
   5   5   3      251.30      241.26      3.97 o 
   6   5   3        0.30        0.63      0.39 o 
   7   5   3        0.56       -0.41      0.42 o 
   8   5   3        5.03        3.67      0.59 o 
  -9   6   3        1.06        1.49      0.54 o 
  -8   6   3       46.22       47.77      1.29 o 
  -7   6   3       80.23       81.77      1.73 o 
  -6   6   3       86.42       93.45      2.03 o 
  -5   6   3      284.08      280.83      6.38 o 
  -4   6   3      803.66      831.80     18.77 o 
  -3   6   3       51.23       48.50      1.75 o 
  -2   6   3      424.98      451.90      5.13 o 
  -1   6   3      545.89      625.15      7.58 o 
   0   6   3       29.98       17.29      0.52 o 
   1   6   3      377.85      415.53      4.78 o 
   2   6   3       34.10       41.13      0.77 o 
   3   6   3        0.11       -0.23      0.23 o 
   4   6   3      185.32      184.65      3.58 o 
   5   6   3       40.93       37.40      1.16 o 
   6   6   3       43.26       40.72      1.09 o 
   7   6   3        4.63        4.77      0.62 o 
   8   6   3        1.34        1.82      0.65 o 
  -9   7   3        0.08        0.36      0.60 o 
  -8   7   3        1.67        1.53      0.55 o 
  -7   7   3      121.66      121.87      2.38 o 
  -6   7   3        1.26       -0.23      0.98 o 
  -5   7   3      220.44      206.20      3.98 o 
  -4   7   3        2.70        3.08      0.35 o 
  -3   7   3       12.87       10.05      1.18 o 
  -2   7   3        6.51        7.37      0.61 o 
  -1   7   3       10.68        6.59      0.56 o 
   0   7   3       32.60       39.47      0.96 o 
   1   7   3      891.08      948.84     10.55 o 
   2   7   3     1159.06     1191.04     13.31 o 
   3   7   3       54.44       49.04      1.70 o 
   4   7   3       30.14       36.11      1.25 o 
   5   7   3      154.78      151.81      2.86 o 
   6   7   3       79.34       82.60      1.89 o 
   7   7   3        0.17       -0.53      0.70 o 
  -8   8   3        0.06       -0.60      0.60 o 
  -7   8   3        0.78        0.21      0.53 o 
  -6   8   3      187.92      197.28      5.44 o 
  -5   8   3       33.19       34.09      1.26 o 
  -4   8   3      208.18      215.48      3.56 o 
  -3   8   3       73.86       67.74      1.26 o 
  -2   8   3     1065.87     1115.33     12.37 o 
  -1   8   3       53.46       66.22      1.20 o 
   0   8   3      265.21      249.33      3.66 o 
   1   8   3       40.81       41.27      1.32 o 
   2   8   3      200.15      178.60      2.78 o 
   3   8   3       47.77       44.40      1.30 o 
   4   8   3       65.80       64.98      2.44 o 
   5   8   3      131.51      137.12      2.72 o 
   6   8   3       28.57       32.98      1.30 o 
   7   8   3        3.82        3.35      0.67 o 
  -8   9   3       44.14       47.14      2.07 o 
  -7   9   3       24.30       23.11      2.01 o 
  -6   9   3       18.03       18.41      1.39 o 
  -5   9   3       56.23       51.83      1.94 o 
  -4   9   3        4.72        7.70      0.96 o 
  -3   9   3       28.62       30.68      0.98 o 
  -2   9   3      169.37      172.03      2.68 o 
  -1   9   3        0.69       -0.35      0.43 o 
   0   9   3       88.13       99.12      1.80 o 
   1   9   3      131.61      129.35      2.21 o 
   2   9   3        2.93        3.47      0.49 o 
   3   9   3       58.82       57.99      1.56 o 
   4   9   3      336.48      342.55      5.65 o 
   5   9   3       28.86       28.98      1.26 o 
   6   9   3       79.00       78.42      2.00 o 
  -7  10   3       16.73       15.48      2.46 o 
  -6  10   3        2.46        2.34      0.87 o 
  -5  10   3       41.72       38.07      2.41 o 
  -4  10   3       29.24       23.27      1.65 o 
  -3  10   3       12.98        9.68      0.93 o 
  -2  10   3      286.65      283.90      4.66 o 
  -1  10   3      645.21      627.18     11.21 o 
   0  10   3       53.03       49.55      2.05 o 
   1  10   3        1.35        1.31      0.62 o 
   2  10   3      274.08      294.08      7.20 o 
   3  10   3        1.73        2.21      1.67 o 
   4  10   3       20.90       28.59      1.31 o 
   5  10   3       43.21       42.05      1.52 o 
   6  10   3       46.62       46.07      1.64 o 
  -6  11   3        4.70        4.13      0.96 o 
  -5  11   3       69.37       70.81      5.81 o 
  -4  11   3        0.05       -1.03      1.03 o 
  -3  11   3       16.11       10.99      1.50 o 
  -2  11   3        0.07        0.22      0.49 o 
  -1  11   3        0.07        0.51      0.63 o 
   0  11   3       81.53       83.27      2.20 o 
   1  11   3        0.11        0.74      0.64 o 
   2  11   3       10.66        9.34      1.60 o 
   3  11   3        2.19        1.74      0.93 o 
   4  11   3        7.35        5.88      1.14 o 
   5  11   3        0.08       -0.53      1.02 o 
  -5  12   3       55.23       56.72      3.21 o 
  -4  12   3        0.09       -0.73      1.15 o 
  -3  12   3       48.45       42.70      2.78 o 
  -2  12   3        4.97        3.55      1.37 o 
  -1  12   3       29.00       27.52      1.35 o 
   0  12   3        1.56       -0.15      0.63 o 
   1  12   3       52.39       51.65      2.33 o 
   2  12   3       14.68       11.46      1.25 o 
   3  12   3       26.51       27.33      1.92 o 
   4  12   3        7.22        5.86      1.23 o 
  -4  13   3        2.65        0.81      1.24 o 
  -3  13   3       59.77       61.89      3.50 o 
  -2  13   3        9.04        8.55      1.54 o 
  -1  13   3       37.56       41.24      2.08 o 
   0  13   3        5.66        5.90      0.85 o 
   1  13   3       23.82       21.11      1.67 o 
   2  13   3        1.52        0.42      0.99 o 
  -2 -14   4        6.36        4.76      1.22 o 
  -1 -14   4        0.01        0.90      1.02 o 
   0 -14   4        8.98        8.77      1.25 o 
   1 -14   4       70.02       73.42      2.88 o 
   2 -14   4        7.30        7.33      1.22 o 
  -4 -13   4        0.53        0.10      1.10 o 
  -3 -13   4        0.17       -0.26      0.95 o 
  -2 -13   4        3.26        2.44      1.07 o 
  -1 -13   4        2.09        1.66      0.93 o 
   0 -13   4       18.49       18.61      1.58 o 
   1 -13   4       76.10       83.24      4.30 o 
   2 -13   4        9.03        7.89      1.16 o 
   3 -13   4       15.25       15.12      4.06 o 
   4 -13   4       68.36       78.48      4.06 o 
  -5 -12   4       16.35       14.49      1.51 o 
  -4 -12   4        8.89        7.53      2.33 o 
  -3 -12   4       65.05       64.62      2.65 o 
  -2 -12   4      136.04      127.04      5.17 o 
  -1 -12   4        5.90        4.77      0.81 o 
   0 -12   4       20.66       26.61      1.38 o 
   1 -12   4       12.21        8.29      0.81 o 
   2 -12   4       88.77       94.47      3.07 o 
   3 -12   4        4.99        4.38      1.24 o 
   4 -12   4       27.40       28.93      1.79 o 
   5 -12   4        0.60       -0.17      1.20 o 
  -6 -11   4       22.78       22.61      1.85 o 
  -5 -11   4        0.00       -0.86      0.86 o 
  -4 -11   4        0.66        0.57      0.89 o 
  -3 -11   4       54.44       43.31      2.08 o 
  -2 -11   4       14.93       14.74      1.05 o 
  -1 -11   4        4.84        6.12      1.07 o 
   0 -11   4       34.23       34.49      1.36 o 
   1 -11   4        2.29        2.61      0.58 o 
   2 -11   4       10.73       10.36      1.05 o 
   3 -11   4        6.51        4.82      0.92 o 
   4 -11   4       47.74       51.33      1.79 o 
   5 -11   4       17.69       17.36      1.20 o 
   6 -11   4        9.09        7.87      1.11 o 
  -7 -10   4        0.65        0.90      0.83 o 
  -6 -10   4        3.24        1.59      0.79 o 
  -5 -10   4        1.78        0.25      0.72 o 
  -4 -10   4       86.31       87.66      2.39 o 
  -3 -10   4       20.30       22.54      1.31 o 
  -2 -10   4      149.90      168.92      3.09 o 
  -1 -10   4       97.14       90.21      2.26 o 
   0 -10   4      754.07      750.04     13.31 o 
   1 -10   4       67.78       63.92      1.59 o 
   2 -10   4     1064.27     1041.81     15.60 o 
   3 -10   4        0.64        0.98      0.61 o 
   4 -10   4        3.33        0.50      0.75 o 
   5 -10   4       11.80       10.36      1.06 o 
   6 -10   4       61.46       63.66      2.43 o 
   7 -10   4       14.00       11.80      1.27 o 
  -7  -9   4        1.42        0.16      0.74 o 
  -6  -9   4      229.45      231.47      4.83 o 
  -5  -9   4        2.10        2.22      0.70 o 
  -4  -9   4       81.33       74.37      2.10 o 
  -3  -9   4      134.03      141.42      2.62 o 
  -2  -9   4      630.87      607.59     12.01 o 
  -1  -9   4      137.75      133.27      2.50 o 
   0  -9   4      385.78      360.27      5.75 o 
   1  -9   4        3.17        0.38      0.49 o 
   2  -9   4      371.03      347.03      5.55 o 
   3  -9   4       32.02       27.39      1.48 o 
   4  -9   4      181.13      184.07      4.59 o 
   5  -9   4        0.13        1.42      0.72 o 
   6  -9   4        0.35       -0.26      0.75 o 
   7  -9   4        7.17       10.04      1.08 o 
  -8  -8   4        7.89        9.26      1.07 o 
  -7  -8   4       44.90       46.33      1.72 o 
  -6  -8   4       42.43       42.58      1.60 o 
  -5  -8   4      117.55      115.53      2.39 o 
  -4  -8   4       72.26       74.56      1.57 o 
  -3  -8   4       12.33       10.57      0.58 o 
  -2  -8   4      361.13      340.86      4.42 o 
  -1  -8   4      348.68      360.73      6.26 o 
   0  -8   4      293.76      293.86      4.25 o 
   1  -8   4       91.48      110.04      1.72 o 
   2  -8   4      833.95      840.85     12.40 o 
   3  -8   4       10.35       13.27      0.65 o 
   4  -8   4      498.39      515.06      9.08 o 
   5  -8   4      143.32      121.23      2.73 o 
   6  -8   4      173.54      177.92      3.69 o 
   7  -8   4       12.41       12.56      1.97 o 
   8  -8   4       18.45       20.96      1.49 o 
  -8  -7   4        1.05        0.23      0.59 o 
  -7  -7   4       77.39       82.18      1.93 o 
  -6  -7   4      137.07      140.47      2.70 o 
  -5  -7   4       17.26       13.74      1.27 o 
  -4  -7   4        1.52       -0.03      0.57 o 
  -3  -7   4      506.91      493.11      6.75 o 
  -2  -7   4      351.00      367.28      5.39 o 
  -1  -7   4      562.70      592.71      7.28 o 
   0  -7   4      147.41      140.07      2.80 o 
   1  -7   4     1040.97     1021.89     13.28 o 
   2  -7   4       11.23        7.88      0.53 o 
   3  -7   4      268.01      245.67      3.88 o 
   4  -7   4        0.27        1.99      1.34 o 
   5  -7   4       37.15       25.46      1.16 o 
   6  -7   4        9.06        7.41      0.70 o 
   7  -7   4        8.14        7.76      0.73 o 
   8  -7   4       25.93       23.99      1.29 o 
  -9  -6   4        3.09        4.36      0.66 o 
  -8  -6   4       20.34       19.68      1.01 o 
  -7  -6   4      153.56      147.31      2.78 o 
  -6  -6   4        2.15        3.46      0.46 o 
  -5  -6   4      320.85      317.24      4.60 o 
  -4  -6   4       30.89       31.51      0.96 o 
  -3  -6   4      274.45      289.45      4.08 o 
  -2  -6   4       34.28       27.70      0.69 o 
  -1  -6   4      276.30      300.08      3.54 o 
   0  -6   4       31.64       43.29      1.58 o 
   1  -6   4      670.59      765.98     10.01 o 
   2  -6   4      102.81       87.74      1.63 o 
   3  -6   4        5.54        5.50      0.46 o 
   4  -6   4       63.57       68.09      1.84 o 
   5  -6   4      579.57      534.04      9.25 o 
   6  -6   4       82.14       92.43      2.15 o 
   7  -6   4        0.21        0.13      0.55 o 
   8  -6   4       58.99       68.85      1.91 o 
  -9  -5   4        2.69        2.16      0.58 o 
  -8  -5   4       36.68       38.05      1.18 o 
  -7  -5   4       36.01       41.98      1.21 o 
  -6  -5   4      234.40      229.63      3.82 o 
  -5  -5   4      122.68      124.22      2.18 o 
  -4  -5   4      290.20      271.44      4.93 o 
  -3  -5   4      724.47      713.00      9.48 o 
  -2  -5   4       18.51       23.33      0.98 o 
  -1  -5   4      436.82      494.95      5.60 o 
   0  -5   4     1744.60     2003.68     28.57 o 
   1  -5   4      791.72      809.57      9.55 o 
   2  -5   4      106.35       89.95      1.32 o 
   3  -5   4       21.90       23.84      0.70 o 
   4  -5   4      581.21      546.20      8.54 o 
   5  -5   4        5.62        3.04      0.50 o 
   6  -5   4        0.56        0.10      0.46 o 
   7  -5   4       76.15       75.38      1.86 o 
   8  -5   4       51.87       63.13      1.74 o 
  -9  -4   4        0.00        0.08      0.55 o 
  -8  -4   4       16.16       15.41      0.79 o 
  -7  -4   4      135.57      137.93      2.45 o 
  -6  -4   4       71.72       70.04      1.35 o 
  -5  -4   4      134.10      120.14      2.05 o 
  -4  -4   4       46.85       50.00      1.21 o 
  -3  -4   4     1451.57     1543.27     16.96 o 
  -2  -4   4      706.98      736.79      7.85 o 
  -1  -4   4     1475.68     1597.99     18.51 o 
   0  -4   4      727.61      776.36      7.91 o 
   1  -4   4      470.43      547.32      5.63 o 
   3  -4   4      463.84      458.87      7.38 o 
   4  -4   4       29.13       18.83      0.60 o 
   5  -4   4      172.38      176.15      2.70 o 
   6  -4   4      577.85      566.88     11.73 o 
   7  -4   4        0.01       -0.45      0.45 o 
   8  -4   4        0.77       -0.30      0.58 o 
   9  -4   4        5.53        4.58      0.83 o 
  -9  -3   4        5.18        3.74      0.60 o 
  -8  -3   4        0.01        0.13      0.34 o 
  -7  -3   4       21.52       20.75      0.78 o 
  -6  -3   4       55.45       64.59      1.06 o 
  -5  -3   4      140.40      148.33      1.86 o 
  -4  -3   4      475.23      508.53      5.73 o 
  -3  -3   4      313.72      303.72      6.62 o 
  -2  -3   4     1998.31     2147.98     61.89 o 
  -1  -3   4      885.03      835.28      7.57 o 
   0  -3   4     1797.70     1774.47     22.28 o 
   1  -3   4        0.76        0.67      0.13 o 
   2  -3   4       22.66       11.00      0.53 o 
   3  -3   4      328.07      325.19      5.01 o 
   4  -3   4      187.79      195.33      2.71 o 
   5  -3   4       37.50       37.94      0.80 o 
   6  -3   4        1.66        0.68      0.37 o 
   7  -3   4      122.94      125.60      2.56 o 
   8  -3   4       12.29       10.58      0.68 o 
   9  -3   4        0.14       -0.75      0.75 o 
 -10  -2   4        9.52        6.43      0.79 o 
  -9  -2   4       27.53       31.63      1.35 o 
  -8  -2   4       42.77       39.32      1.09 o 
  -7  -2   4        0.01        2.27      0.97 o 
  -6  -2   4       12.13        9.03      0.53 o 
  -5  -2   4      715.81      741.52      7.76 o 
  -4  -2   4      140.00      133.95      1.56 o 
  -2  -2   4     1784.05     1987.74     54.41 o 
   0  -2   4      150.85      129.75      1.37 o 
   1  -2   4     1577.95     1847.19     29.58 o 
   2  -2   4      364.70      342.81      4.11 o 
   3  -2   4     1314.02     1346.26     18.80 o 
   4  -2   4      226.64      271.76      3.92 o 
   5  -2   4      710.04      671.94      8.26 o 
   6  -2   4      579.62      598.88     11.43 o 
   7  -2   4        1.11        3.02      0.42 o 
   8  -2   4       32.39       32.36      0.86 o 
   9  -2   4       26.55       26.52      1.34 o 
 -10  -1   4        1.68        0.95      0.56 o 
  -9  -1   4       71.78       74.05      2.62 o 
  -8  -1   4       61.33       64.10      1.51 o 
  -7  -1   4       88.29       90.50      1.99 o 
  -6  -1   4       59.40       48.54      0.94 o 
  -5  -1   4      482.16      473.62      6.33 o 
  -4  -1   4      176.84      155.90      1.75 o 
  -1  -1   4        0.09       -0.13      0.13 o 
   3  -1   4      269.25      300.07      3.34 o 
   4  -1   4      334.49      351.78      5.60 o 
   5  -1   4       64.83       79.19      1.35 o 
   6  -1   4       96.08      100.92      1.70 o 
   7  -1   4        0.35        0.44      0.33 o 
   8  -1   4        0.86        1.81      0.43 o 
   9  -1   4       27.06       26.16      1.30 o 
 -10   0   4        0.50        1.05      0.51 o 
  -9   0   4        5.88        7.21      0.53 o 
  -8   0   4      252.83      254.39      5.85 o 
  -7   0   4      175.72      168.34      2.70 o 
  -6   0   4      126.72      135.09      2.01 o 
  -5   0   4     1162.55     1119.69     14.57 o 
  -4   0   4     1757.72     1906.14     41.25 o 
  -3   0   4      249.39      231.31      2.71 o 
  -2   0   4      340.63      372.73      4.16 o 
   1   0   4      479.58      478.82      4.62 o 
   2   0   4       97.98       98.05      1.44 o 
   4   0   4        0.23        0.81      0.21 o 
   5   0   4        5.02        4.18      0.29 o 
   6   0   4        0.61       -0.31      0.31 o 
   7   0   4      134.07      138.23      2.34 o 
   8   0   4       17.01       14.25      0.78 o 
   9   0   4       16.59       12.93      2.44 o 
 -10   1   4       19.86       22.44      1.37 o 
  -9   1   4       55.94       52.09      1.41 o 
  -8   1   4       13.62       14.47      1.11 o 
  -7   1   4       19.73       21.88      0.64 o 
  -6   1   4      616.25      608.51      9.19 o 
  -5   1   4     1606.96     1580.07     39.68 o 
  -3   1   4      419.76      408.39      4.65 o 
  -2   1   4     1088.11     1055.71     12.60 o 
   1   1   4      135.16      173.09      1.68 o 
   2   1   4      485.15      551.40      7.15 o 
   3   1   4      199.10      256.54      3.43 o 
   4   1   4      299.12      340.53      5.04 o 
   5   1   4       19.29       20.88      0.61 o 
   6   1   4       90.44       82.75      1.52 o 
   7   1   4       22.96       22.56      0.82 o 
   8   1   4        2.39        1.93      0.44 o 
   9   1   4       38.71       36.56      1.48 o 
 -10   2   4        5.22        3.47      0.90 o 
  -9   2   4        0.85        0.38      0.45 o 
  -8   2   4      209.97      207.32      3.86 o 
  -7   2   4        2.56        1.50      0.39 o 
  -6   2   4       29.72       26.53      0.75 o 
  -5   2   4        0.47        0.13      0.23 o 
  -4   2   4      496.40      483.58      5.88 o 
  -3   2   4      343.06      329.75      4.43 o 
  -2   2   4      385.24      388.28      3.85 o 
   1   2   4      391.44      396.90      3.56 o 
   2   2   4      225.85      219.83      2.56 o 
   3   2   4      260.74      272.87      3.76 o 
   4   2   4       29.42       25.35      0.88 o 
   5   2   4       94.73      100.72      1.52 o 
   6   2   4      133.16      128.56      3.12 o 
   7   2   4       12.96       11.88      0.74 o 
   8   2   4       23.25       25.80      1.00 o 
   9   2   4       15.87       18.80      0.97 o 
 -10   3   4       13.40       12.13      0.87 o 
  -9   3   4       44.73       47.97      1.44 o 
  -8   3   4        8.95        5.35      0.66 o 
  -7   3   4       14.81       12.57      0.56 o 
  -6   3   4       34.61       40.16      0.78 o 
  -5   3   4      153.28      150.02      2.70 o 
  -4   3   4       43.31       27.47      0.64 o 
  -3   3   4     1493.48     1658.61     47.83 o 
  -2   3   4      865.36      837.27      8.13 o 
  -1   3   4       99.05      139.22      1.44 o 
   0   3   4       86.18      107.14      1.09 o 
   2   3   4      103.98      126.41      2.20 o 
   3   3   4      473.30      466.97      8.34 o 
   4   3   4        0.03        2.04      0.33 o 
   5   3   4      114.51      123.38      2.27 o 
   6   3   4        1.61        0.41      0.53 o 
   7   3   4        2.37        1.76      0.51 o 
   8   3   4       13.17       15.40      1.00 o 
  -9   4   4       18.12       22.50      0.78 o 
  -8   4   4       62.98       55.75      1.34 o 
  -7   4   4      130.41      136.26      2.38 o 
  -6   4   4      945.60      972.54     16.37 o 
  -5   4   4      212.61      203.72      2.93 o 
  -4   4   4      298.85      278.88      4.78 o 
  -3   4   4      489.24      525.01      5.87 o 
  -2   4   4     1593.78     1726.48     24.12 o 
  -1   4   4      136.24      143.37      1.43 o 
   0   4   4      230.31      262.05      3.08 o 
   1   4   4       68.40       83.31      1.14 o 
   2   4   4      234.68      229.67      2.95 o 
   3   4   4      410.40      416.33      5.67 o 
   4   4   4       44.04       42.72      0.95 o 
   5   4   4       47.01       45.94      1.17 o 
   6   4   4      117.73      123.08      2.31 o 
   7   4   4      142.55      155.13      2.83 o 
   8   4   4        3.66        2.40      0.57 o 
  -9   5   4        5.02        4.10      0.60 o 
  -8   5   4       46.96       42.33      1.02 o 
  -7   5   4        7.76        7.15      0.47 o 
  -6   5   4      534.27      519.33      7.03 o 
  -5   5   4       90.85       93.34      2.19 o 
  -4   5   4        0.26        1.14      0.63 o 
  -3   5   4     1053.85     1097.00     16.53 o 
  -2   5   4       23.81       18.86      0.46 o 
  -1   5   4      397.09      350.71      3.41 o 
   0   5   4     2624.07     3020.50     85.27 o 
   1   5   4     2370.38     2442.48     39.94 o 
   2   5   4       65.78       76.91      1.34 o 
   3   5   4        3.99       10.03      0.55 o 
   4   5   4      629.40      639.56      8.59 o 
   5   5   4      154.00      160.88      2.54 o 
   6   5   4       44.49       39.72      1.21 o 
   7   5   4        0.13       -0.49      0.49 o 
   8   5   4        2.79        4.43      0.64 o 
  -9   6   4        1.15        1.52      0.57 o 
  -8   6   4       61.07       67.58      1.58 o 
  -7   6   4       36.30       36.50      1.12 o 
  -6   6   4       48.55       40.72      1.22 o 
  -5   6   4       13.69       10.41      0.64 o 
  -4   6   4      890.52      925.29     15.53 o 
  -3   6   4       27.87       24.89      0.65 o 
  -2   6   4      628.25      602.68      6.83 o 
  -1   6   4      233.74      269.77      3.47 o 
   0   6   4      285.45      272.62      3.44 o 
   1   6   4      490.21      487.21      5.61 o 
   2   6   4      844.31      872.24      9.79 o 
   3   6   4       16.59       17.07      0.66 o 
   4   6   4       28.38       26.10      0.90 o 
   5   6   4        7.18        6.24      0.53 o 
   6   6   4       11.51        9.95      0.69 o 
   7   6   4       17.94       17.10      1.14 o 
  -9   7   4        1.67        2.24      0.67 o 
  -8   7   4        0.33       -0.56      0.57 o 
  -7   7   4       17.75       15.96      0.88 o 
  -6   7   4       50.89       52.96      1.40 o 
  -5   7   4      134.79      130.85      2.73 o 
  -4   7   4        0.38       -0.06      0.46 o 
  -3   7   4        1.70        1.98      0.34 o 
  -2   7   4      109.76      112.01      1.68 o 
  -1   7   4      160.98      130.87      1.91 o 
   0   7   4        0.08        2.65      0.53 o 
   1   7   4      379.06      401.04      4.73 o 
   2   7   4      206.23      226.05      2.82 o 
   3   7   4        0.78        0.57      0.48 o 
   4   7   4      599.94      618.85      8.46 o 
   5   7   4       18.37       20.39      1.04 o 
   6   7   4        1.79        1.75      0.68 o 
   7   7   4        3.71        3.38      0.72 o 
  -8   8   4      123.37      129.09      3.56 o 
  -7   8   4        0.53        0.01      0.60 o 
  -6   8   4        1.26        1.56      1.18 o 
  -5   8   4       98.35       94.40      2.22 o 
  -4   8   4      731.84      729.62     16.99 o 
  -3   8   4        0.55        1.44      0.56 o 
  -2   8   4       61.25       50.98      1.03 o 
  -1   8   4       30.78       27.96      0.86 o 
   0   8   4     2185.30     2173.25     31.83 o 
   1   8   4      145.10      163.45      2.61 o 
   2   8   4       54.46       59.59      1.14 o 
   3   8   4       75.10       71.95      1.68 o 
   4   8   4      671.79      683.12     10.49 o 
   5   8   4       38.08       38.76      1.39 o 
   6   8   4      161.49      158.37      3.62 o 
   7   8   4        5.81        2.72      0.79 o 
  -8   9   4       14.06       13.14      1.21 o 
  -7   9   4       62.42       73.37      2.69 o 
  -6   9   4      322.66      319.82      9.83 o 
  -5   9   4        2.36        0.86      0.69 o 
  -4   9   4       71.49       83.87      4.23 o 
  -3   9   4      227.52      237.61      3.92 o 
  -2   9   4      616.11      643.74      8.76 o 
  -1   9   4        7.66        4.63      0.56 o 
   0   9   4        6.05        3.78      0.61 o 
   1   9   4      169.49      170.63      2.75 o 
   2   9   4       99.80      101.64      1.84 o 
   3   9   4        3.09        1.79      0.58 o 
   4   9   4       22.71       19.39      1.04 o 
   5   9   4        0.98        1.44      0.66 o 
   6   9   4        7.67        6.27      0.95 o 
  -7  10   4       42.25       50.75      2.16 o 
  -6  10   4        4.25        7.65      1.37 o 
  -5  10   4       50.64       53.40      2.13 o 
  -4  10   4      285.69      271.28      6.47 o 
  -3  10   4       64.21       74.01      2.54 o 
  -2  10   4      205.22      195.62      3.40 o 
  -1  10   4       21.47       17.02      1.12 o 
   0  10   4       90.11      102.24      3.02 o 
   1  10   4      363.12      352.17      5.81 o 
   2  10   4       10.51       13.58      2.52 o 
   3  10   4        0.78        0.64      1.00 o 
   4  10   4       65.34       63.99      4.19 o 
   5  10   4       34.80       35.37      2.39 o 
  -6  11   4       13.20       10.52      1.82 o 
  -5  11   4       46.28       45.91      2.82 o 
  -4  11   4        2.44        1.71      1.20 o 
  -3  11   4      192.33      200.51      7.18 o 
  -2  11   4      194.12      206.28      5.24 o 
  -1  11   4       47.40       44.45      1.58 o 
   0  11   4        0.95        0.02      0.60 o 
   1  11   4      115.18      113.92      2.77 o 
   2  11   4       26.28       27.31      1.80 o 
   3  11   4       16.91       16.57      1.50 o 
   4  11   4        1.64        3.04      1.13 o 
  -5  12   4        4.99        4.45      1.37 o 
  -4  12   4       69.75       78.95      3.89 o 
  -3  12   4       16.13       19.06      2.18 o 
  -2  12   4       87.87       85.87      4.06 o 
  -1  12   4      130.98      143.50      3.28 o 
   0  12   4       18.11       16.76      1.17 o 
   1  12   4       75.05       76.67      2.85 o 
   2  12   4       20.62       21.76      1.73 o 
   3  12   4       11.15       10.25      1.28 o 
  -3  13   4        3.49        2.86      1.33 o 
  -2  13   4        7.04        6.80      1.50 o 
  -1  13   4       22.82       22.91      2.35 o 
   0  13   4        3.65        4.46      1.11 o 
   1  13   4        1.67        1.26      0.99 o 
  -1 -14   5        1.59        0.94      1.65 o 
   0 -14   5       16.58       17.52      1.84 o 
   1 -14   5        3.14        2.99      1.12 o 
  -3 -13   5       41.97       47.20      2.42 o 
  -2 -13   5        8.14        7.53      1.18 o 
  -1 -13   5       12.14       10.71      1.28 o 
   0 -13   5        0.38        0.54      0.76 o 
   1 -13   5        5.71        5.73      1.10 o 
   2 -13   5        0.44       -0.12      0.95 o 
   3 -13   5      191.34      205.79      5.58 o 
  -5 -12   5       11.77       10.79      1.42 o 
  -4 -12   5       24.13       21.51      1.77 o 
  -3 -12   5       55.50       57.28      2.55 o 
  -2 -12   5       16.44       16.55      1.54 o 
  -1 -12   5        5.82        7.13      0.86 o 
   0 -12   5      430.79      427.21      9.01 o 
   1 -12   5       15.34       15.43      1.80 o 
   2 -12   5        0.20       -0.42      0.84 o 
   3 -12   5       14.17       13.17      1.29 o 
   4 -12   5       69.16       70.45      2.69 o 
   5 -12   5       10.57       10.73      1.71 o 
  -6 -11   5       40.94       48.33      2.52 o 
  -5 -11   5        9.51        8.13      1.22 o 
  -4 -11   5        8.94        6.11      1.11 o 
  -3 -11   5        1.49        1.59      0.89 o 
  -2 -11   5        3.68        1.97      0.65 o 
  -1 -11   5       36.28       30.13      1.54 o 
   0 -11   5       70.43       75.72      2.11 o 
   1 -11   5        6.29        6.62      0.72 o 
   2 -11   5        5.81        5.50      1.84 o 
   3 -11   5       38.23       43.34      3.44 o 
   4 -11   5       43.69       45.74      2.13 o 
   5 -11   5        2.30        0.95      0.88 o 
   6 -11   5        2.71        1.30      1.18 o 
  -7 -10   5       16.61       18.59      1.36 o 
  -6 -10   5       15.31       12.89      1.09 o 
  -5 -10   5        3.39        2.17      0.74 o 
  -4 -10   5       37.42       43.18      1.69 o 
  -3 -10   5       51.45       41.68      1.59 o 
  -2 -10   5       66.36       55.77      1.72 o 
  -1 -10   5       35.78       27.73      1.24 o 
   0 -10   5      241.50      247.81      4.91 o 
   1 -10   5       23.00       28.68      1.21 o 
   2 -10   5       79.36       76.80      1.77 o 
   3 -10   5       36.52       35.87      2.82 o 
   4 -10   5       92.88       84.93      2.75 o 
   5 -10   5       43.47       48.32      2.11 o 
   6 -10   5       26.97       29.96      1.77 o 
  -7  -9   5       30.94       32.29      1.58 o 
  -6  -9   5        0.70       -0.77      0.77 o 
  -5  -9   5       13.67       13.18      1.56 o 
  -4  -9   5      171.80      184.49      4.33 o 
  -3  -9   5      101.73      110.14      2.20 o 
  -2  -9   5        0.33       -0.14      1.05 o 
  -1  -9   5       81.44       77.54      1.76 o 
   0  -9   5       77.20       70.91      2.60 o 
   1  -9   5      207.22      186.60      3.29 o 
   2  -9   5        0.09       -0.47      0.47 o 
   3  -9   5       81.68       67.76      2.28 o 
   4  -9   5        0.23       -0.39      0.68 o 
   5  -9   5        3.25        3.35      0.80 o 
   6  -9   5        3.76        2.94      0.86 o 
   7  -9   5        1.42        1.90      0.89 o 
  -8  -8   5        3.48        5.74      0.92 o 
  -7  -8   5        2.29        2.17      0.76 o 
  -6  -8   5       15.97       17.20      1.39 o 
  -5  -8   5       21.99       18.59      1.18 o 
  -4  -8   5       54.83       56.59      1.64 o 
  -3  -8   5       41.10       34.65      0.96 o 
  -2  -8   5       89.08       96.53      1.66 o 
  -1  -8   5       47.66       40.29      0.94 o 
   0  -8   5       48.92       48.37      1.15 o 
   1  -8   5       40.23       33.23      0.95 o 
   2  -8   5      296.50      284.79      4.57 o 
   3  -8   5       22.93       25.71      1.18 o 
   4  -8   5        6.33        3.03      0.69 o 
   5  -8   5       33.59       34.99      1.60 o 
   6  -8   5       78.77       78.88      2.59 o 
   7  -8   5       11.96        9.04      1.01 o 
  -8  -7   5        8.18        7.06      0.84 o 
  -7  -7   5       13.65       11.18      0.81 o 
  -6  -7   5        6.00        6.33      0.64 o 
  -5  -7   5      154.72      152.11      2.58 o 
  -4  -7   5        3.81        3.02      0.44 o 
  -3  -7   5      397.79      396.69      5.65 o 
  -2  -7   5      285.70      313.25      4.81 o 
  -1  -7   5      251.85      247.19      3.30 o 
   0  -7   5      115.74      137.82      2.03 o 
   1  -7   5      607.42      540.85      7.26 o 
   2  -7   5      286.61      305.74      4.95 o 
   3  -7   5       71.78       70.01      1.42 o 
   4  -7   5        1.20        1.32      0.60 o 
   5  -7   5      177.86      165.04      3.42 o 
   6  -7   5       22.98       28.11      1.27 o 
   7  -7   5        4.16        2.55      0.65 o 
   8  -7   5        1.46        2.55      0.86 o 
  -9  -6   5        0.47        0.19      0.60 o 
  -8  -6   5       44.96       39.94      1.32 o 
  -7  -6   5        0.07       -0.50      0.50 o 
  -6  -6   5       18.92       20.87      0.99 o 
  -5  -6   5       39.99       34.02      1.02 o 
  -4  -6   5      175.25      173.65      2.76 o 
  -3  -6   5       89.38       78.45      1.68 o 
  -2  -6   5      142.57      151.93      2.14 o 
  -1  -6   5      125.58      134.76      1.94 o 
   0  -6   5      101.58      102.43      1.71 o 
   1  -6   5      626.93      634.11      8.38 o 
   2  -6   5        7.08        8.06      0.57 o 
   3  -6   5      181.30      169.04      3.34 o 
   4  -6   5      110.39      118.73      2.56 o 
   5  -6   5       22.24       24.44      1.12 o 
   6  -6   5        4.95        3.99      0.63 o 
   7  -6   5        0.65        0.69      0.57 o 
   8  -6   5       36.66       38.74      1.50 o 
  -9  -5   5       14.10       12.72      0.86 o 
  -8  -5   5       66.70       64.76      1.59 o 
  -7  -5   5       21.13       20.45      1.36 o 
  -6  -5   5      175.47      177.11      2.80 o 
  -5  -5   5      329.53      344.33      5.79 o 
  -4  -5   5       49.85       51.33      1.21 o 
  -3  -5   5       88.55       82.95      1.65 o 
  -2  -5   5     1320.05     1216.39     13.32 o 
  -1  -5   5       18.05       19.66      0.52 o 
   0  -5   5      394.27      423.11      5.17 o 
   1  -5   5        0.12        0.03      0.23 o 
   2  -5   5      520.97      531.26      7.01 o 
   3  -5   5      254.44      241.50      4.49 o 
   4  -5   5      316.78      347.13      8.08 o 
   5  -5   5        4.36        3.18      0.55 o 
   6  -5   5      279.26      260.11      4.84 o 
   7  -5   5       16.31       15.66      1.00 o 
   8  -5   5       39.05       48.73      1.60 o 
  -9  -4   5       13.00       14.55      1.22 o 
  -8  -4   5        6.88        6.79      0.58 o 
  -7  -4   5       39.20       41.89      1.58 o 
  -6  -4   5      237.84      221.99      3.33 o 
  -5  -4   5      769.08      768.24      8.64 o 
  -4  -4   5       38.31       43.89      0.81 o 
  -3  -4   5      130.32      115.06      1.42 o 
  -2  -4   5      556.74      578.14      6.04 o 
  -1  -4   5      363.14      424.70      5.61 o 
   0  -4   5      378.26      389.64      4.75 o 
   1  -4   5     1945.23     2113.41     24.29 o 
   2  -4   5      839.12      959.14     10.40 o 
   3  -4   5      160.11      186.06      2.68 o 
   4  -4   5     1058.39     1127.65     21.19 o 
   5  -4   5      342.90      329.09      5.83 o 
   6  -4   5       37.98       41.95      1.26 o 
   7  -4   5        3.27        2.07      0.56 o 
   8  -4   5      134.47      146.00      3.03 o 
  -9  -3   5       84.50       85.95      1.79 o 
  -8  -3   5        9.66        8.25      0.57 o 
  -7  -3   5        3.04        1.82      0.40 o 
  -6  -3   5        0.45        0.00      0.24 o 
  -5  -3   5      295.16      293.58      4.82 o 
  -4  -3   5     1450.97     1414.63     15.58 o 
  -3  -3   5       36.64       26.61      0.57 o 
  -1  -3   5       54.77       53.42      0.91 o 
   0  -3   5     2483.90     2630.04     51.72 o 
   1  -3   5      249.86      203.14      2.24 o 
   2  -3   5      514.62      490.50      5.07 o 
   3  -3   5        0.08        0.57      0.24 o 
   4  -3   5      943.64      980.64     19.72 o 
   5  -3   5       71.76       76.22      1.37 o 
   6  -3   5       29.50       27.94      1.36 o 
   7  -3   5        0.02       -0.09      0.41 o 
   8  -3   5       51.26       50.13      1.47 o 
 -10  -2   5       59.24       64.16      3.27 o 
  -9  -2   5        0.54        0.41      0.52 o 
  -8  -2   5        2.85        2.42      0.48 o 
  -7  -2   5       25.95       33.69      0.75 o 
  -6  -2   5      190.09      182.70      2.32 o 
  -5  -2   5       80.21       78.14      1.05 o 
  -4  -2   5      422.38      440.65      5.01 o 
  -3  -2   5       79.40       66.31      0.95 o 
  -2  -2   5      246.84      259.40      2.64 o 
  -1  -2   5      189.33      176.33      2.60 o 
   0  -2   5        4.54       -0.12      0.12 o 
   1  -2   5     1472.57     1604.03     17.14 o 
   2  -2   5      129.07      116.07      1.46 o 
   3  -2   5       44.42       31.36      0.64 o 
   4  -2   5        7.18        3.83      0.47 o 
   5  -2   5      663.21      668.67     11.95 o 
   6  -2   5       11.94       13.83      0.78 o 
   7  -2   5       71.54       82.46      1.87 o 
   8  -2   5       14.74       15.07      0.89 o 
   9  -2   5        1.22        1.53      0.79 o 
 -10  -1   5        7.57        8.49      0.80 o 
  -9  -1   5        3.19        3.42      0.52 o 
  -8  -1   5        5.44        3.41      0.40 o 
  -7  -1   5      565.93      542.16      7.33 o 
  -6  -1   5       98.86       95.22      1.33 o 
  -5  -1   5      232.34      212.47      2.39 o 
  -4  -1   5       15.69       10.39      0.36 o 
  -3  -1   5       96.31       80.48      1.14 o 
  -2  -1   5        2.24        4.19      0.25 o 
  -1  -1   5      511.83      514.04      6.75 o 
   0  -1   5     1007.07     1088.87     11.02 o 
   1  -1   5      350.67      381.89      3.66 o 
   2  -1   5        2.45        1.84      0.14 o 
   3  -1   5      170.36      169.04      2.38 o 
   4  -1   5      324.21      300.26      4.04 o 
   5  -1   5      168.70      167.11      2.89 o 
   6  -1   5      270.08      294.40      5.37 o 
   7  -1   5      163.86      161.55      3.19 o 
   8  -1   5      124.33      129.99      2.64 o 
   9  -1   5       21.83       20.58      1.31 o 
 -10   0   5       21.23       21.46      1.45 o 
  -9   0   5        0.32        0.43      0.47 o 
  -8   0   5        1.76        1.98      0.36 o 
  -7   0   5       86.83       81.32      1.84 o 
  -6   0   5      105.34      102.95      1.65 o 
  -5   0   5       36.27       44.50      0.70 o 
  -4   0   5      146.93      136.12      2.60 o 
  -2   0   5      904.37     1017.43     11.27 o 
  -1   0   5      769.81      859.66      9.25 o 
   0   0   5      564.06      606.47      5.90 o 
   1   0   5      123.98      122.77      1.52 o 
   2   0   5      322.59      419.74      5.02 o 
   3   0   5     1023.38     1145.24     14.61 o 
   4   0   5      134.33      113.55      1.90 o 
   5   0   5      161.76      143.17      2.06 o 
   6   0   5      100.73       92.82      1.95 o 
   7   0   5       12.57        9.83      0.66 o 
   8   0   5       46.50       46.88      1.34 o 
   9   0   5        0.60        1.05      0.68 o 
 -10   1   5        7.07       10.33      0.76 o 
  -9   1   5        9.16        9.57      0.75 o 
  -8   1   5        3.90        3.34      0.41 o 
  -7   1   5      165.44      153.03      2.32 o 
  -6   1   5       43.49       43.32      0.74 o 
  -5   1   5       81.03       88.34      1.25 o 
  -4   1   5       14.60       14.84      0.54 o 
  -3   1   5     2126.06     2121.01     47.62 o 
  -2   1   5      525.15      559.88      5.53 o 
  -1   1   5       40.58       61.40      1.31 o 
   0   1   5       29.91       38.39      0.57 o 
   1   1   5       35.32       31.83      0.66 o 
   2   1   5        7.30        3.71      0.30 o 
   3   1   5      104.02      102.57      1.57 o 
   4   1   5       51.21       45.36      0.88 o 
   5   1   5       17.96       13.97      0.70 o 
   6   1   5       89.84       78.45      1.72 o 
   7   1   5        9.10        8.11      0.59 o 
   8   1   5        6.73        6.15      0.59 o 
 -10   2   5        0.81       -0.27      0.53 o 
  -9   2   5        0.94        0.67      0.46 o 
  -8   2   5        5.76        5.83      0.39 o 
  -7   2   5        3.41        2.85      0.35 o 
  -6   2   5        5.48        2.43      0.27 o 
  -5   2   5       70.04       86.33      1.24 o 
  -4   2   5      303.87      329.73      4.49 o 
  -3   2   5        1.53        1.14      0.41 o 
  -1   2   5       96.19       76.04      1.10 o 
   0   2   5      605.76      777.71      8.11 o 
   1   2   5      523.25      682.20      7.15 o 
   2   2   5      155.29      141.99      2.06 o 
   3   2   5      301.33      307.75      4.20 o 
   4   2   5       24.60       15.50      0.56 o 
   5   2   5      350.19      332.06      4.50 o 
   6   2   5       80.79       75.28      1.73 o 
   7   2   5      165.47      179.26      3.44 o 
   8   2   5        8.84       10.08      0.69 o 
 -10   3   5       17.21       16.95      1.04 o 
  -9   3   5       32.62       34.96      1.22 o 
  -8   3   5        2.06        2.31      0.40 o 
  -7   3   5       19.41       17.84      0.70 o 
  -6   3   5       23.33       23.56      1.10 o 
  -5   3   5      443.90      400.68      5.44 o 
  -4   3   5      160.08      157.96      2.32 o 
  -3   3   5      177.05      199.41      2.35 o 
   0   3   5       19.09        9.15      0.34 o 
   1   3   5        0.01        0.62      0.39 o 
   2   3   5       47.76       56.07      0.93 o 
   3   3   5      474.28      479.36      7.45 o 
   4   3   5       25.43       28.53      0.79 o 
   5   3   5       19.75       24.59      1.32 o 
   6   3   5       38.96       35.76      1.19 o 
   7   3   5       53.46       54.69      1.52 o 
   8   3   5        1.07        1.59      0.56 o 
  -9   4   5       75.76       84.62      2.18 o 
  -8   4   5       61.56       64.36      1.70 o 
  -7   4   5      194.20      204.40      3.41 o 
  -6   4   5        2.61        5.14      0.46 o 
  -5   4   5      618.19      607.34      8.13 o 
  -4   4   5     1191.80     1264.34     19.09 o 
  -3   4   5        3.18        0.24      0.45 o 
  -2   4   5        4.86        7.43      0.44 o 
  -1   4   5     1305.10     1367.24     18.02 o 
   0   4   5      608.46      677.63      7.11 o 
   1   4   5      303.22      284.95      3.37 o 
   2   4   5        1.72        1.53      0.41 o 
   3   4   5       14.77       20.47      0.75 o 
   4   4   5      107.92      105.79      1.79 o 
   5   4   5      288.44      261.23      4.28 o 
   6   4   5       34.97       35.92      1.15 o 
   7   4   5      100.49       93.96      2.21 o 
   8   4   5       19.89       22.48      1.14 o 
  -9   5   5       10.54       11.31      0.75 o 
  -8   5   5        7.10        4.67      0.48 o 
  -7   5   5       43.33       45.65      1.23 o 
  -6   5   5        0.00        0.46      0.46 o 
  -5   5   5      175.09      177.86      3.41 o 
  -4   5   5       24.15       30.67      1.02 o 
  -3   5   5      109.08       84.65      1.86 o 
  -2   5   5      190.58      205.19      2.34 o 
  -1   5   5     1347.84     1365.39     13.30 o 
   0   5   5      130.38      142.63      1.85 o 
   1   5   5      485.95      486.32      5.59 o 
   2   5   5      512.43      541.05      7.32 o 
   3   5   5     1352.29     1338.15     19.67 o 
   4   5   5       19.63       16.25      1.10 o 
   5   5   5        9.15        9.23      0.63 o 
   6   5   5      103.83      105.16      2.18 o 
   7   5   5        9.10        9.79      0.79 o 
   8   5   5       15.99       12.70      1.07 o 
  -9   6   5        9.69       10.14      0.77 o 
  -8   6   5       26.56       27.91      1.06 o 
  -7   6   5       10.42        7.07      0.52 o 
  -6   6   5      355.93      344.73      4.88 o 
  -5   6   5        1.77        0.31      0.38 o 
  -4   6   5      298.98      289.00      4.14 o 
  -3   6   5      157.45      169.58      2.57 o 
  -2   6   5     1886.61     2007.23     22.14 o 
  -1   6   5      362.97      400.79      4.38 o 
   0   6   5      625.76      601.05      6.87 o 
   1   6   5      139.73      152.31      2.35 o 
   2   6   5      847.73      845.38     11.26 o 
   3   6   5      560.18      563.17      7.65 o 
   4   6   5      189.87      178.29      3.17 o 
   5   6   5      130.70      120.82      3.36 o 
   6   6   5        0.76        0.31      0.62 o 
   7   6   5        3.32        2.99      0.90 o 
  -9   7   5        6.40        7.27      1.37 o 
  -8   7   5       81.40       87.65      2.20 o 
  -7   7   5        0.05        0.57      0.49 o 
  -6   7   5       83.37       81.53      1.83 o 
  -5   7   5       25.68       28.36      1.03 o 
  -4   7   5      321.32      303.21      5.03 o 
  -3   7   5       30.01       29.08      0.80 o 
  -2   7   5        1.91        2.34      0.46 o 
  -1   7   5        8.75        4.20      0.36 o 
   0   7   5      341.12      366.70      4.75 o 
   1   7   5       85.38       91.56      1.41 o 
   2   7   5      565.09      541.91      6.81 o 
   3   7   5       18.55       15.87      1.02 o 
   4   7   5        3.96        4.33      1.16 o 
   5   7   5       41.12       38.58      2.70 o 
   6   7   5       41.05       39.31      1.62 o 
   7   7   5       23.63       28.52      1.47 o 
  -8   8   5        0.09        0.21      0.81 o 
  -7   8   5       17.73       19.69      1.23 o 
  -6   8   5       98.40       95.15      2.44 o 
  -5   8   5        0.98        1.07      0.58 o 
  -4   8   5       28.52       31.90      1.32 o 
  -3   8   5        0.40        0.28      0.33 o 
  -2   8   5      233.28      231.40      3.50 o 
  -1   8   5      264.29      260.54      3.53 o 
   0   8   5        6.26        4.80      0.54 o 
   1   8   5       91.00       95.15      1.75 o 
   2   8   5      369.85      366.55      5.24 o 
   3   8   5        6.79        7.43      1.27 o 
   4   8   5        1.48        2.32      0.75 o 
   5   8   5        5.76        4.20      0.82 o 
   6   8   5       70.67       71.98      2.24 o 
  -8   9   5        4.93        7.31      1.58 o 
  -7   9   5        1.12        1.67      0.86 o 
  -6   9   5       93.95      111.79      2.85 o 
  -5   9   5        0.36        2.11      0.78 o 
  -4   9   5       34.84       37.92      1.51 o 
  -3   9   5        0.01       -0.43      0.43 o 
  -2   9   5      370.90      366.77      5.32 o 
  -1   9   5       26.35       26.59      1.07 o 
   0   9   5      154.28      140.48      2.68 o 
   1   9   5       81.23       87.05      1.90 o 
   2   9   5        2.19        2.29      0.89 o 
   3   9   5       37.66       40.84      1.60 o 
   4   9   5       10.61        9.48      0.94 o 
   5   9   5       68.74       73.03      2.28 o 
   6   9   5        1.24        1.10      0.82 o 
  -7  10   5        1.49        2.01      0.87 o 
  -6  10   5       22.18       26.82      2.29 o 
  -5  10   5       36.62       37.59      1.64 o 
  -4  10   5       65.33       75.00      3.41 o 
  -3  10   5        0.85        2.40      0.84 o 
  -2  10   5        4.16        5.23      0.59 o 
  -1  10   5       49.73       52.78      1.47 o 
   0  10   5       48.23       47.84      1.43 o 
   1  10   5        5.61        4.75      0.76 o 
   2  10   5        2.18        2.15      0.88 o 
   3  10   5      105.53      112.02      3.55 o 
   4  10   5       19.67       21.16      1.74 o 
   5  10   5       67.61       76.42      3.02 o 
  -6  11   5       36.37       31.07      2.48 o 
  -5  11   5       60.58       63.05      3.33 o 
  -4  11   5       74.37       77.32      3.27 o 
  -3  11   5        9.96       11.75      2.29 o 
  -2  11   5      188.39      186.34      5.03 o 
  -1  11   5       14.81       17.56      0.92 o 
   0  11   5       33.28       42.47      1.38 o 
   1  11   5        4.65        8.97      1.13 o 
   2  11   5       72.97       74.94      2.79 o 
   3  11   5        2.88        3.64      1.00 o 
   4  11   5       39.13       45.50      2.41 o 
  -5  12   5        0.43       -1.11      1.11 o 
  -4  12   5        6.38        9.53      1.62 o 
  -3  12   5       22.83       22.22      1.65 o 
  -2  12   5       75.83       81.67      3.59 o 
  -1  12   5        0.89        0.46      0.54 o 
   0  12   5       13.12       12.42      1.02 o 
   1  12   5        1.63        0.27      0.93 o 
   2  12   5       26.56       29.13      1.94 o 
   3  12   5        0.52        0.75      0.97 o 
  -3  13   5        1.00        0.38      1.24 o 
  -2  13   5        1.02        1.75      1.33 o 
  -1  13   5       25.49       29.83      2.61 o 
   0  13   5       74.08       90.83      3.25 o 
   1  13   5        0.49        2.06      1.05 o 
   0 -14   6       12.51       11.24      2.22 o 
  -3 -13   6       17.77       20.35      2.14 o 
  -2 -13   6        3.30        4.92      1.10 o 
  -1 -13   6       68.98       78.89      2.99 o 
   0 -13   6        9.74        9.29      0.95 o 
   1 -13   6       51.00       52.95      2.40 o 
   2 -13   6       24.26       24.13      1.86 o 
   3 -13   6       78.47       90.06      3.24 o 
  -5 -12   6       18.58       17.85      1.65 o 
  -4 -12   6       40.47       40.30      2.31 o 
  -3 -12   6       13.13       11.53      1.35 o 
  -2 -12   6       95.75      105.29      3.47 o 
  -1 -12   6       73.85       72.43      2.15 o 
   0 -12   6       15.52       20.09      1.34 o 
   1 -12   6       12.70        8.99      1.14 o 
   2 -12   6       35.74       30.11      1.85 o 
   3 -12   6        3.67        0.80      0.97 o 
   4 -12   6       42.26       46.49      2.28 o 
  -6 -11   6        9.00        8.24      1.36 o 
  -5 -11   6       61.61       63.49      2.70 o 
  -4 -11   6       57.05       56.99      2.45 o 
  -3 -11   6       15.51       14.83      2.27 o 
  -2 -11   6        5.96        3.93      0.72 o 
  -1 -11   6       21.53       22.30      1.27 o 
   0 -11   6       10.26        9.77      0.87 o 
   1 -11   6        4.57        1.93      0.62 o 
   2 -11   6        2.86        3.30      0.88 o 
   3 -11   6       10.58        8.12      2.54 o 
   4 -11   6       23.28       29.88      2.39 o 
   5 -11   6       15.58       13.89      1.75 o 
  -6 -10   6       76.94       87.12      2.59 o 
  -5 -10   6        0.07        0.77      0.72 o 
  -4 -10   6        8.04        6.25      0.87 o 
  -3 -10   6        3.29       -0.03      0.85 o 
  -2 -10   6      478.74      475.61     10.26 o 
  -1 -10   6       43.49       40.13      1.50 o 
   0 -10   6      115.99      104.36      2.53 o 
   1 -10   6        0.02       -0.53      0.53 o 
   2 -10   6       75.09       74.66      2.56 o 
   3 -10   6      114.86      127.72      5.43 o 
   4 -10   6        5.09        5.92      0.99 o 
   5 -10   6        9.98       10.00      1.11 o 
   6 -10   6       17.99       20.30      1.69 o 
  -7  -9   6        8.33        9.01      1.02 o 
  -6  -9   6       99.88      105.33      2.78 o 
  -5  -9   6      163.06      159.94      3.65 o 
  -4  -9   6        3.19        3.70      0.72 o 
  -3  -9   6        1.06        0.08      0.47 o 
  -2  -9   6        2.42        0.97      0.47 o 
  -1  -9   6      515.06      487.36      8.88 o 
   0  -9   6      121.65      135.28      2.97 o 
   1  -9   6      374.83      358.95      6.17 o 
   2  -9   6       35.79       37.45      1.29 o 
   3  -9   6        8.29        7.74      0.92 o 
   4  -9   6        8.99        6.76      0.91 o 
   5  -9   6        0.48        0.48      0.75 o 
   6  -9   6        0.00       -0.70      0.83 o 
  -8  -8   6        0.59        0.82      0.80 o 
  -7  -8   6        1.02        1.19      0.72 o 
  -6  -8   6       22.04       16.75      1.19 o 
  -5  -8   6       12.83       11.22      0.88 o 
  -4  -8   6       19.22       20.50      1.26 o 
  -3  -8   6        2.05        0.62      0.40 o 
  -2  -8   6       94.20       92.32      1.94 o 
  -1  -8   6      465.01      445.89      6.22 o 
   0  -8   6       19.82       25.43      0.87 o 
   1  -8   6       65.62       64.47      1.73 o 
   2  -8   6      210.82      193.92      3.79 o 
   3  -8   6      356.71      331.56      7.53 o 
   4  -8   6        0.15       -0.10      0.72 o 
   5  -8   6        6.53        4.73      0.86 o 
   6  -8   6        3.00        3.21      0.83 o 
   7  -8   6        0.06        0.29      0.81 o 
  -8  -7   6       14.35       16.87      1.21 o 
  -7  -7   6        0.10        0.77      0.71 o 
  -6  -7   6        1.15        2.26      0.57 o 
  -5  -7   6       91.01       91.96      2.04 o 
  -4  -7   6      442.33      438.59      6.93 o 
  -2  -7   6       20.12       20.59      0.73 o 
  -1  -7   6       55.26       48.41      1.04 o 
   0  -7   6     1397.74     1439.66     20.87 o 
   1  -7   6      508.38      483.39      6.56 o 
   2  -7   6      230.12      221.34      3.66 o 
   3  -7   6       81.67       73.58      1.90 o 
   4  -7   6     1174.47     1132.08     19.14 o 
   5  -7   6        6.50        5.48      0.70 o 
   6  -7   6        1.93        1.31      0.62 o 
   7  -7   6        0.10        0.41      1.05 o 
  -9  -6   6        5.05        3.46      0.74 o 
  -8  -6   6       30.37       32.67      1.27 o 
  -7  -6   6        9.88        8.88      0.70 o 
  -6  -6   6       49.10       50.14      1.43 o 
  -5  -6   6        8.62        6.58      0.60 o 
  -4  -6   6      151.48      157.97      2.59 o 
  -3  -6   6       38.90       36.73      0.83 o 
  -2  -6   6      501.01      513.60      7.94 o 
  -1  -6   6      763.02      759.50     13.49 o 
   1  -6   6       34.38       34.08      0.89 o 
   2  -6   6      832.82      805.98     11.86 o 
   3  -6   6      283.25      260.71      4.88 o 
   4  -6   6       78.64       79.41      1.99 o 
   5  -6   6       68.98       56.22      1.65 o 
   6  -6   6      145.41      134.33      2.93 o 
   7  -6   6        9.97        8.93      0.80 o 
   8  -6   6        0.56        1.58      0.71 o 
  -9  -5   6        0.03        0.31      0.59 o 
  -8  -5   6       20.96       16.48      0.94 o 
  -7  -5   6       36.92       34.11      1.18 o 
  -6  -5   6      409.36      414.00      6.50 o 
  -5  -5   6       12.53       13.64      1.75 o 
  -4  -5   6      778.45      755.28      9.27 o 
  -3  -5   6       18.87       18.46      0.56 o 
  -2  -5   6      307.03      304.96      3.61 o 
  -1  -5   6       32.65       25.91      0.61 o 
   0  -5   6     2296.19     2337.54     31.44 o 
   1  -5   6      611.57      663.35      7.95 o 
   2  -5   6        0.71        1.44      0.55 o 
   3  -5   6      295.91      237.42      4.43 o 
   4  -5   6      139.49      137.34      3.46 o 
   5  -5   6      376.46      389.32      6.97 o 
   6  -5   6        0.92        0.54      0.55 o 
   7  -5   6       12.10       12.44      0.94 o 
   8  -5   6      132.33      145.98      3.20 o 
  -9  -4   6        7.65        8.04      0.68 o 
  -8  -4   6       81.56       81.31      1.80 o 
  -7  -4   6       54.74       59.25      1.45 o 
  -6  -4   6        0.24       -0.39      0.39 o 
  -5  -4   6       14.11       11.22      1.06 o 
  -4  -4   6      425.22      436.30      5.07 o 
  -3  -4   6      589.31      592.05      6.27 o 
  -2  -4   6        0.05        1.09      0.27 o 
  -1  -4   6      567.73      550.97      6.64 o 
   0  -4   6        4.46       11.12      0.54 o 
   1  -4   6     1174.29     1209.15     14.16 o 
   2  -4   6      250.66      243.40      3.10 o 
   3  -4   6        5.50        1.93      0.30 o 
   4  -4   6       41.15       43.17      1.01 o 
   5  -4   6      249.38      228.34      4.29 o 
   6  -4   6        3.17        2.01      0.56 o 
   7  -4   6       23.06       20.77      1.05 o 
   8  -4   6        0.72        0.61      0.64 o 
  -9  -3   6       15.46       14.94      0.86 o 
  -8  -3   6       69.18       75.97      1.64 o 
  -7  -3   6      224.59      217.48      3.18 o 
  -6  -3   6        3.31        3.65      0.41 o 
  -5  -3   6       23.88       21.81      0.85 o 
  -4  -3   6      121.98      102.84      1.57 o 
  -3  -3   6      711.11      780.78      8.75 o 
  -2  -3   6      801.54      862.62      8.91 o 
  -1  -3   6     1604.06     1540.67     17.92 o 
   0  -3   6        1.19        2.63      0.25 o 
   1  -3   6      566.36      645.66      7.09 o 
   2  -3   6     1004.76      952.77     11.35 o 
   3  -3   6        1.45        1.39      0.29 o 
   4  -3   6       36.28       31.49      0.78 o 
   5  -3   6      241.89      250.39      4.59 o 
   6  -3   6      212.61      227.12      4.26 o 
   7  -3   6        0.01       -0.31      0.48 o 
   8  -3   6       21.54       25.12      1.20 o 
  -9  -2   6       58.71       62.34      1.35 o 
  -8  -2   6       58.73       64.04      1.18 o 
  -7  -2   6       23.16       27.75      0.83 o 
  -6  -2   6        3.11        1.49      0.26 o 
  -5  -2   6      183.53      178.89      2.11 o 
  -4  -2   6        7.18        8.09      0.39 o 
  -3  -2   6       33.84       21.03      0.40 o 
  -2  -2   6     1773.53     1905.57     20.68 o 
  -1  -2   6      885.04      870.08     10.23 o 
   0  -2   6      339.15      384.86      4.33 o 
   1  -2   6      168.17      172.05      2.06 o 
   2  -2   6     1292.60     1349.74     22.60 o 
   3  -2   6      512.38      564.74      8.40 o 
   4  -2   6       12.37       11.14      0.54 o 
   5  -2   6      148.61      155.12      3.03 o 
   6  -2   6      247.19      229.48      4.26 o 
   7  -2   6        1.80        2.00      0.50 o 
   8  -2   6        0.38       -0.51      0.51 o 
 -10  -1   6        0.00       -0.65      0.65 o 
  -9  -1   6       27.76       30.38      0.97 o 
  -8  -1   6        6.59        3.70      0.36 o 
  -7  -1   6       31.96       28.46      0.81 o 
  -6  -1   6       42.36       46.12      0.80 o 
  -5  -1   6      121.23      118.10      1.48 o 
  -4  -1   6     1528.38     1608.59     17.70 o 
  -3  -1   6      104.45      102.71      1.17 o 
  -2  -1   6     1247.41     1363.35     13.90 o 
  -1  -1   6        0.63        1.53      0.17 o 
   0  -1   6        0.07        3.19      0.27 o 
   1  -1   6      181.37      160.85      1.95 o 
   2  -1   6        7.97        1.95      0.22 o 
   3  -1   6      825.54      988.03     12.70 o 
   4  -1   6      834.40      797.33     10.31 o 
   5  -1   6      179.82      172.51      2.78 o 
   6  -1   6      848.04      903.91     13.18 o 
   7  -1   6       16.09       16.21      0.91 o 
   8  -1   6       16.99       18.90      1.02 o 
 -10   0   6        0.08       -0.10      0.58 o 
  -9   0   6        0.27        1.54      0.52 o 
  -8   0   6       24.40       21.02      0.67 o 
  -7   0   6       11.00        9.33      0.45 o 
  -6   0   6        0.07        0.38      0.30 o 
  -5   0   6       43.26       39.70      0.72 o 
  -4   0   6      161.55      140.87      1.69 o 
  -3   0   6      234.97      248.69      2.44 o 
  -2   0   6       66.62       67.78      1.11 o 
  -1   0   6        5.07       10.05      0.33 o 
   1   0   6      270.91      265.32      3.06 o 
   2   0   6     1288.84     1308.05     17.20 o 
   3   0   6      323.26      311.45      3.86 o 
   4   0   6      151.69      145.37      2.19 o 
   5   0   6      119.24      134.80      2.28 o 
   6   0   6        6.80        1.26      1.06 o 
   7   0   6        5.35        5.23      0.57 o 
   8   0   6       10.55       11.38      0.68 o 
 -10   1   6        0.76        0.32      0.60 o 
  -9   1   6       21.16       25.23      0.77 o 
  -8   1   6       14.94       17.59      0.71 o 
  -7   1   6       52.99       51.77      0.96 o 
  -6   1   6      107.88      114.89      1.64 o 
  -5   1   6        2.45        0.86      0.22 o 
  -4   1   6       12.87        6.06      0.53 o 
  -3   1   6     2156.48     2362.40    102.58 o 
  -2   1   6       69.40       86.75      1.20 o 
  -1   1   6      293.52      246.10      3.50 o 
   0   1   6     1845.86     2138.62     42.78 o 
   2   1   6     1091.24     1176.44     12.77 o 
   3   1   6      481.58      496.91      6.55 o 
   4   1   6      260.94      299.43      4.09 o 
   5   1   6       58.75       55.12      1.42 o 
   6   1   6      121.57      126.69      2.59 o 
   7   1   6        0.13        0.17      0.45 o 
   8   1   6       53.81       60.30      1.67 o 
 -10   2   6        1.40        0.65      0.73 o 
  -9   2   6       19.85       21.40      0.76 o 
  -8   2   6        0.22       -0.09      0.34 o 
  -7   2   6       31.19       28.86      0.87 o 
  -6   2   6       65.46       70.27      1.25 o 
  -5   2   6      333.88      353.45      4.43 o 
  -4   2   6      105.89      101.75      1.46 o 
  -3   2   6       34.85       33.12      0.67 o 
  -2   2   6      834.95      938.74      9.77 o 
  -1   2   6      224.05      258.45      3.15 o 
   0   2   6     2180.91     2251.67     37.72 o 
   1   2   6     1484.38     1557.55     18.44 o 
   2   2   6      169.74      145.83      1.96 o 
   3   2   6      180.34      163.63      2.20 o 
   4   2   6     1363.45     1381.35     16.32 o 
   5   2   6      219.74      232.68      4.29 o 
   6   2   6      260.46      275.41      5.03 o 
   7   2   6        6.01        7.02      0.62 o 
   8   2   6       13.23       11.71      0.84 o 
  -9   3   6       16.31       15.16      0.73 o 
  -8   3   6       57.46       52.56      1.36 o 
  -7   3   6       99.99       96.17      1.86 o 
  -6   3   6        7.20        7.60      0.48 o 
  -5   3   6       32.35       34.23      0.82 o 
  -4   3   6       25.23       25.61      0.71 o 
  -3   3   6     2370.17     2455.89     62.03 o 
  -2   3   6       66.17       78.27      1.16 o 
  -1   3   6       50.19       72.39      1.00 o 
   0   3   6     1587.60     1657.60     21.48 o 
   1   3   6     1965.58     1863.63     30.59 o 
   2   3   6       55.56       78.03      1.29 o 
   3   3   6       13.76       13.88      0.98 o 
   4   3   6       46.85       56.39      1.17 o 
   5   3   6      228.75      235.32      4.38 o 
   6   3   6       28.01       23.26      1.08 o 
   7   3   6       19.54       23.33      1.15 o 
   8   3   6        2.09        1.33      0.60 o 
  -9   4   6        5.63        7.16      0.93 o 
  -8   4   6       25.36       28.36      1.00 o 
  -7   4   6      229.01      228.61      3.81 o 
  -6   4   6       90.23       97.58      1.91 o 
  -5   4   6       79.79       73.26      1.35 o 
  -4   4   6        0.63        0.84      0.29 o 
  -3   4   6      230.64      239.69      3.41 o 
  -2   4   6      101.73      100.29      1.37 o 
  -1   4   6       41.17       25.59      1.14 o 
   0   4   6       21.29       17.53      0.81 o 
   1   4   6       31.46       23.67      0.86 o 
   2   4   6       71.10       66.07      1.23 o 
   3   4   6       61.00       55.95      1.33 o 
   4   4   6      133.92      151.10      2.71 o 
   5   4   6       63.58       63.69      1.68 o 
   6   4   6        0.10        0.01      1.21 o 
   7   4   6        1.63        1.05      0.61 o 
   8   4   6        6.39        4.15      1.20 o 
  -9   5   6        5.67        6.20      0.58 o 
  -8   5   6       10.53        8.06      0.63 o 
  -7   5   6      129.33      118.65      2.28 o 
  -6   5   6      293.11      294.69      4.79 o 
  -5   5   6      167.39      159.90      2.84 o 
  -4   5   6      388.10      387.81      6.05 o 
  -3   5   6       73.67       69.10      1.12 o 
  -2   5   6      412.09      433.11      5.11 o 
  -1   5   6      107.70       85.88      1.95 o 
   0   5   6      212.24      215.80      2.49 o 
   1   5   6      182.64      167.10      2.16 o 
   2   5   6      341.72      338.92      4.76 o 
   3   5   6        2.79        3.15      0.50 o 
   4   5   6        1.39        0.45      0.45 o 
   5   5   6        6.68        4.63      0.56 o 
   6   5   6       49.12       54.23      1.64 o 
   7   5   6       61.11       64.83      2.26 o 
  -9   6   6        2.14        1.06      0.62 o 
  -8   6   6       88.61       88.61      1.84 o 
  -7   6   6       28.71       32.48      1.00 o 
  -6   6   6      249.00      256.25      3.80 o 
  -5   6   6        0.96        0.75      0.40 o 
  -4   6   6      153.54      148.18      2.37 o 
  -3   6   6       61.42       58.51      1.10 o 
  -2   6   6      155.30      132.03      1.79 o 
  -1   6   6       62.61       66.57      1.09 o 
   0   6   6        0.22       -0.41      0.41 o 
   1   6   6      254.68      227.17      2.84 o 
   2   6   6      180.25      174.82      2.74 o 
   3   6   6      153.79      154.91      2.84 o 
   4   6   6      220.51      207.86      4.24 o 
   5   6   6       30.66       34.38      1.62 o 
   6   6   6        3.35        5.53      0.78 o 
   7   6   6        4.61        6.01      1.22 o 
  -8   7   6        9.98        8.32      1.03 o 
  -7   7   6        1.03        1.71      0.54 o 
  -6   7   6      135.98      133.85      2.61 o 
  -5   7   6       49.42       42.22      1.27 o 
  -4   7   6       93.43       88.10      1.92 o 
  -3   7   6      258.89      241.75      3.59 o 
  -2   7   6      644.68      616.40      8.49 o 
  -1   7   6       23.37       19.69      0.65 o 
   0   7   6       75.55       66.74      1.72 o 
   1   7   6       18.96       14.49      0.69 o 
   2   7   6      185.87      191.12      3.97 o 
   3   7   6       20.04       17.51      1.09 o 
   4   7   6        9.59        8.17      0.83 o 
   5   7   6       62.45       66.51      2.17 o 
   6   7   6       11.15       11.19      1.03 o 
  -8   8   6        0.70       -0.24      0.81 o 
  -7   8   6        7.00        5.10      0.88 o 
  -6   8   6        9.89        8.62      0.96 o 
  -5   8   6        0.53        1.35      0.63 o 
  -4   8   6       25.13       23.72      1.50 o 
  -3   8   6      249.40      229.89      3.91 o 
  -2   8   6      137.45      133.37      2.25 o 
  -1   8   6      258.68      262.60      3.59 o 
   0   8   6       24.36       20.52      0.95 o 
   1   8   6      151.66      155.70      2.56 o 
   2   8   6       51.97       51.22      1.42 o 
   3   8   6       44.43       41.43      1.59 o 
   4   8   6       41.73       37.54      1.55 o 
   5   8   6       44.29       41.45      1.75 o 
   6   8   6       88.57       94.42      2.66 o 
  -7   9   6        8.83        7.82      1.02 o 
  -6   9   6       10.85        7.07      0.88 o 
  -5   9   6      211.48      221.01      4.65 o 
  -4   9   6       85.41       79.12      2.24 o 
  -3   9   6        0.54        0.56      0.60 o 
  -2   9   6       15.88       11.27      0.72 o 
  -1   9   6      299.43      314.21      4.67 o 
   0   9   6       80.83       71.64      1.71 o 
   1   9   6      153.44      163.78      3.05 o 
   2   9   6        3.00        1.51      0.86 o 
   3   9   6        6.68        4.89      0.99 o 
   4   9   6       11.22       10.40      1.69 o 
   5   9   6      119.53      119.65      3.86 o 
  -7  10   6       23.22       25.78      1.75 o 
  -6  10   6        1.08        1.03      0.83 o 
  -5  10   6       18.76       21.88      1.39 o 
  -4  10   6      108.01      117.65      3.67 o 
  -3  10   6      110.30      103.72      3.32 o 
  -2  10   6       43.03       42.53      1.36 o 
  -1  10   6      171.98      165.03      2.78 o 
   0  10   6       41.03       38.71      1.29 o 
   1  10   6       50.71       52.52      1.74 o 
   2  10   6       81.63       73.07      2.68 o 
   3  10   6        8.36        7.80      1.14 o 
   4  10   6       24.49       26.07      2.12 o 
  -6  11   6       46.00       43.64      2.95 o 
  -5  11   6        8.79       11.84      1.67 o 
  -4  11   6       71.28       61.98      2.64 o 
  -3  11   6        0.05        0.42      0.88 o 
  -2  11   6      199.24      213.89      5.67 o 
  -1  11   6       17.44       11.40      0.73 o 
   0  11   6       62.76       65.35      2.02 o 
   1  11   6        4.29        3.74      0.99 o 
   2  11   6       73.96       73.73      2.85 o 
   3  11   6        1.48        2.78      1.02 o 
  -4  12   6       29.94       30.22      2.56 o 
  -3  12   6        0.46        0.28      0.97 o 
  -2  12   6       25.52       18.53      1.66 o 
  -1  12   6        0.82        1.07      1.15 o 
   0  12   6      128.70      138.66      4.14 o 
   1  12   6        2.59        2.77      1.02 o 
   2  12   6       28.87       24.86      1.90 o 
  -3 -13   7       39.31       50.10      2.64 o 
  -2 -13   7        4.77        5.93      1.23 o 
  -1 -13   7       11.39       10.02      1.27 o 
   0 -13   7        2.25        2.24      1.02 o 
   1 -13   7       28.86       28.02      1.94 o 
   2 -13   7        0.43       -0.01      1.03 o 
  -4 -12   7       47.23       55.75      2.62 o 
  -3 -12   7        5.00        3.74      1.09 o 
  -2 -12   7       73.79       73.62      2.87 o 
  -1 -12   7       19.58       17.58      1.35 o 
   0 -12   7       76.12       82.19      2.33 o 
   1 -12   7       29.02       33.37      1.96 o 
   2 -12   7       27.21       27.68      1.86 o 
   3 -12   7        3.63        4.83      1.54 o 
   4 -12   7       10.67       14.42      1.50 o 
  -6 -11   7       10.02       11.41      2.39 o 
  -5 -11   7       11.59       13.89      1.80 o 
  -4 -11   7       40.88       42.99      2.24 o 
  -3 -11   7       15.27       11.63      1.28 o 
  -2 -11   7       25.96       25.60      2.22 o 
  -1 -11   7       53.40       59.38      1.90 o 
   0 -11   7        5.01        3.40      0.76 o 
   1 -11   7       86.73       87.53      3.34 o 
   2 -11   7       12.26        9.04      1.12 o 
   3 -11   7       13.14       12.48      1.67 o 
   4 -11   7        4.03        3.38      1.33 o 
   5 -11   7       56.90       60.48      3.42 o 
  -6 -10   7       36.40       34.96      1.86 o 
  -5 -10   7       26.40       30.67      1.91 o 
  -4 -10   7        4.73        4.56      1.05 o 
  -3 -10   7        9.43        7.61      1.11 o 
  -2 -10   7      109.01       97.59      2.48 o 
  -1 -10   7       64.55       70.33      2.02 o 
   0 -10   7      224.60      208.44      4.28 o 
   1 -10   7       99.45      101.73      2.48 o 
   2 -10   7        1.46        0.38      1.03 o 
   3 -10   7      188.64      191.19      6.88 o 
   4 -10   7       16.73       15.64      1.36 o 
   5 -10   7       18.00       20.14      1.60 o 
   6 -10   7        4.70        3.50      1.37 o 
  -7  -9   7        2.18        2.75      0.92 o 
  -6  -9   7       78.18       78.41      2.41 o 
  -5  -9   7        0.21        0.10      0.76 o 
  -4  -9   7      187.03      190.23      4.11 o 
  -3  -9   7       12.04       11.49      0.90 o 
  -2  -9   7       80.33       96.04      2.06 o 
  -1  -9   7        0.07       -0.54      0.55 o 
   0  -9   7      191.37      190.74      3.94 o 
   1  -9   7        1.61       -0.03      0.64 o 
   2  -9   7       15.52       17.38      1.32 o 
   3  -9   7       56.62       53.57      4.32 o 
   4  -9   7       13.82       11.60      1.60 o 
   5  -9   7       57.18       64.65      2.44 o 
   6  -9   7       11.92       13.34      1.28 o 
  -8  -8   7       16.25       12.94      1.14 o 
  -7  -8   7        0.09       -0.37      0.70 o 
  -6  -8   7      114.11      114.19      2.91 o 
  -5  -8   7       57.73       61.51      1.90 o 
  -4  -8   7      270.89      269.52      6.90 o 
  -3  -8   7        8.38        8.63      0.78 o 
  -2  -8   7       21.35       18.42      0.93 o 
  -1  -8   7        1.54        2.66      0.54 o 
   0  -8   7      241.15      216.98      4.20 o 
   1  -8   7        0.84       -0.07      0.47 o 
   2  -8   7       80.05       76.15      2.54 o 
   3  -8   7       15.46        9.73      0.96 o 
   4  -8   7       28.70       24.96      1.52 o 
   5  -8   7      133.11      127.68      3.59 o 
   6  -8   7       63.84       81.43      2.78 o 
   7  -8   7       29.30       27.07      1.79 o 
  -8  -7   7        2.41        2.94      0.79 o 
  -7  -7   7       16.69       15.31      1.12 o 
  -6  -7   7      117.33      121.93      2.92 o 
  -5  -7   7      114.80      117.12      2.42 o 
  -4  -7   7       44.21       46.84      1.39 o 
  -3  -7   7        9.47        8.16      0.67 o 
  -2  -7   7     1680.47     1630.23     19.44 o 
  -1  -7   7       29.31       29.50      0.86 o 
   0  -7   7      287.44      300.55      4.68 o 
   1  -7   7      447.19      437.57      6.02 o 
   2  -7   7     1613.18     1571.04     22.77 o 
   3  -7   7       69.13       66.76      1.87 o 
   4  -7   7      200.49      186.48      3.83 o 
   5  -7   7       34.05       31.57      1.73 o 
   6  -7   7       35.94       35.15      2.29 o 
   7  -7   7       28.92       33.86      1.79 o 
  -8  -6   7       38.91       47.08      1.51 o 
  -7  -6   7        1.30        2.57      0.81 o 
  -6  -6   7       79.35       82.94      1.92 o 
  -5  -6   7      183.92      168.55      2.75 o 
  -4  -6   7      228.17      218.45      3.33 o 
  -3  -6   7       94.52       93.27      1.53 o 
  -2  -6   7      695.07      741.84      8.34 o 
  -1  -6   7      817.20      770.50     11.40 o 
   0  -6   7      824.98      801.73     10.53 o 
   1  -6   7      496.66      495.78      6.10 o 
   2  -6   7       10.98       22.08      0.89 o 
   3  -6   7        5.25        7.39      0.92 o 
   4  -6   7      295.75      296.99      5.59 o 
   5  -6   7       52.19       52.80      1.68 o 
   6  -6   7      103.17       99.74      2.46 o 
   7  -6   7       81.26       93.95      2.93 o 
  -9  -5   7       47.94       50.59      1.55 o 
  -8  -5   7        7.90        5.86      0.66 o 
  -7  -5   7        6.38        4.55      0.62 o 
  -6  -5   7       30.97       31.70      1.03 o 
  -5  -5   7      206.50      197.03      3.25 o 
  -4  -5   7        1.22        4.95      1.29 o 
  -3  -5   7        0.83        0.29      0.29 o 
  -2  -5   7      454.93      433.58      5.01 o 
  -1  -5   7        0.79        0.16      0.33 o 
   0  -5   7      620.98      607.93      8.95 o 
   1  -5   7      163.45      155.51      2.19 o 
   2  -5   7      565.39      562.03      7.48 o 
   3  -5   7      409.32      386.94      6.93 o 
   4  -5   7      188.25      183.17      3.66 o 
   5  -5   7       48.52       39.89      1.40 o 
   6  -5   7       95.74       91.82      2.27 o 
   7  -5   7       46.53       51.09      1.67 o 
   8  -5   7       22.54       25.61      2.35 o 
  -9  -4   7        5.43        7.28      0.71 o 
  -8  -4   7        2.96        2.24      0.55 o 
  -7  -4   7       10.95        9.60      0.61 o 
  -6  -4   7       41.69       38.60      1.06 o 
  -5  -4   7      649.21      653.05      8.25 o 
  -4  -4   7     1114.15     1113.49     14.56 o 
  -3  -4   7        0.73        0.99      0.25 o 
  -2  -4   7     1575.09     1587.72     18.53 o 
  -1  -4   7     1850.62     1984.13     23.08 o 
   0  -4   7       55.40       41.02      0.88 o 
   1  -4   7      101.88      103.04      1.56 o 
   2  -4   7       53.91       46.04      0.99 o 
   3  -4   7      862.71      821.76     11.96 o 
   4  -4   7      281.77      273.99      5.07 o 
   5  -4   7      103.42       90.63      2.15 o 
   6  -4   7       16.43       17.92      1.02 o 
   7  -4   7       15.83       18.34      1.10 o 
   8  -4   7        1.23        0.27      0.69 o 
  -9  -3   7        0.73        1.32      0.54 o 
  -8  -3   7       21.02       21.68      0.85 o 
  -7  -3   7      140.67      139.75      2.28 o 
  -6  -3   7       74.75       71.86      1.41 o 
  -5  -3   7      135.12      129.41      1.90 o 
  -4  -3   7       25.28       38.35      0.81 o 
  -3  -3   7        0.14        1.97      1.01 o 
  -2  -3   7       49.65       42.87      0.81 o 
  -1  -3   7      289.79      318.75      4.00 o 
   0  -3   7      221.25      237.12      3.07 o 
   1  -3   7      173.78      189.10      2.52 o 
   2  -3   7      418.95      443.98      5.93 o 
   3  -3   7       54.54       48.77      0.97 o 
   4  -3   7      407.27      431.19      7.38 o 
   5  -3   7       13.24        8.47      0.66 o 
   6  -3   7       28.05       36.05      1.29 o 
   7  -3   7        7.83        9.35      0.74 o 
   8  -3   7       54.36       60.66      2.32 o 
  -9  -2   7       40.26       37.26      1.31 o 
  -8  -2   7        1.94        1.79      0.42 o 
  -7  -2   7        8.25        7.46      0.47 o 
  -6  -2   7       19.98       17.75      0.71 o 
  -5  -2   7       70.83       68.56      1.17 o 
  -4  -2   7     1199.54     1193.83     13.25 o 
  -3  -2   7      714.40      760.32      7.96 o 
  -2  -2   7       94.57      112.63      1.52 o 
  -1  -2   7        8.73       17.14      1.20 o 
   1  -2   7       27.16       43.33      0.84 o 
   2  -2   7      836.56      934.31     10.96 o 
   3  -2   7      182.18      155.51      2.97 o 
   4  -2   7      272.18      290.82      4.05 o 
   5  -2   7       21.89       23.44      1.03 o 
   6  -2   7        0.85        2.43      0.54 o 
   7  -2   7        3.82        3.51      0.60 o 
   8  -2   7       24.08       26.32      1.25 o 
  -9  -1   7        3.95        3.74      0.47 o 
  -8  -1   7        0.68        1.31      0.37 o 
  -7  -1   7      247.79      245.93      3.28 o 
  -6  -1   7       13.33       16.78      0.77 o 
  -5  -1   7       19.78       21.29      0.58 o 
  -4  -1   7       43.19       47.10      1.10 o 
  -3  -1   7      822.34      817.94     10.80 o 
  -2  -1   7      110.43      143.43      1.83 o 
  -1  -1   7       19.27       26.20      0.58 o 
   0  -1   7      431.60      516.07      6.67 o 
   1  -1   7      322.15      315.48      3.93 o 
   2  -1   7      199.53      189.51      2.49 o 
   3  -1   7      210.90      203.03      2.93 o 
   4  -1   7        0.06       -0.24      0.32 o 
   5  -1   7      199.51      201.97      3.84 o 
   6  -1   7      135.88      139.97      2.90 o 
   7  -1   7       29.77       32.54      1.23 o 
   8  -1   7        2.72        2.67      0.65 o 
 -10   0   7        0.13       -0.94      0.94 o 
  -9   0   7        0.50        1.25      0.48 o 
  -8   0   7       46.03       49.84      1.12 o 
  -7   0   7       94.88       88.97      1.46 o 
  -6   0   7        1.09        1.81      0.33 o 
  -5   0   7      165.90      171.74      2.16 o 
  -4   0   7       87.52       70.40      1.02 o 
  -3   0   7        5.51        1.08      0.23 o 
  -2   0   7      204.92      152.12      1.91 o 
  -1   0   7      801.46      844.82     10.36 o 
   0   0   7      508.89      433.46      4.94 o 
   1   0   7      957.79     1004.61     11.82 o 
   2   0   7     1637.33     1626.73     20.86 o 
   3   0   7       38.40       50.67      1.05 o 
   4   0   7     1167.29     1164.06     16.00 o 
   5   0   7       38.42       40.34      1.10 o 
   6   0   7       40.84       39.62      1.14 o 
   7   0   7       38.86       47.12      1.26 o 
   8   0   7       43.50       51.42      1.61 o 
  -9   1   7       52.29       60.39      1.28 o 
  -8   1   7       20.49       22.35      0.79 o 
  -7   1   7       37.95       37.10      0.86 o 
  -6   1   7        1.21        1.58      0.32 o 
  -5   1   7      313.45      291.05      4.07 o 
  -4   1   7      578.59      621.37      7.14 o 
  -3   1   7      641.22      564.99      6.44 o 
  -2   1   7       51.12       58.64      0.99 o 
  -1   1   7      349.55      322.13      4.05 o 
   0   1   7     1013.38      978.72     11.72 o 
   1   1   7      626.04      614.86      7.48 o 
   2   1   7        6.11        6.81      0.47 o 
   3   1   7      212.98      230.56      3.29 o 
   4   1   7       22.61       23.47      0.73 o 
   5   1   7      131.16      121.53      2.57 o 
   6   1   7       77.18       71.29      1.81 o 
   7   1   7        0.00        0.24      0.53 o 
   8   1   7        1.19        0.06      0.52 o 
  -9   2   7       30.26       31.05      0.93 o 
  -8   2   7       15.07       18.89      0.85 o 
  -7   2   7      201.86      210.82      3.54 o 
  -6   2   7       21.58       21.07      0.83 o 
  -5   2   7       36.01       41.12      0.80 o 
  -4   2   7      372.01      381.00      4.80 o 
  -3   2   7       94.59       69.33      1.24 o 
  -2   2   7      199.76      180.47      2.26 o 
  -1   2   7       23.53       31.76      0.66 o 
   0   2   7     2636.04     2928.41     58.50 o 
   1   2   7       39.59       45.51      0.87 o 
   2   2   7       39.66       38.65      0.75 o 
   3   2   7      404.01      378.41      4.73 o 
   4   2   7       32.33       22.62      0.75 o 
   5   2   7        2.80        2.81      0.53 o 
   6   2   7       47.36       50.90      1.55 o 
   7   2   7       81.16       86.17      2.19 o 
   8   2   7       13.43       10.57      0.85 o 
  -9   3   7        0.06        1.03      0.46 o 
  -8   3   7       12.66        9.74      0.74 o 
  -7   3   7       10.19        9.31      0.83 o 
  -6   3   7      129.71      119.61      2.25 o 
  -5   3   7      570.38      568.88      8.04 o 
  -4   3   7        3.51        3.37      0.37 o 
  -3   3   7        0.81        1.20      0.30 o 
  -2   3   7       42.98       43.57      1.06 o 
  -1   3   7     4421.17     4274.33    120.54 o 
   0   3   7      536.21      581.77      6.63 o 
   1   3   7       13.59       14.30      0.57 o 
   2   3   7        4.27        0.80      0.23 o 
   3   3   7      633.41      644.95      9.67 o 
   4   3   7      102.49      103.52      2.00 o 
   5   3   7        3.24        4.66      0.60 o 
   6   3   7       84.58       87.68      2.14 o 
   7   3   7       14.56       13.98      1.00 o 
  -9   4   7       12.89       19.15      1.05 o 
  -8   4   7      100.03      105.89      2.14 o 
  -7   4   7       26.74       29.66      1.07 o 
  -6   4   7       78.20       78.02      1.67 o 
  -5   4   7      445.39      419.57      6.55 o 
  -4   4   7       85.14       82.56      1.70 o 
  -3   4   7       78.62       75.54      1.21 o 
  -2   4   7        5.50        6.83      0.42 o 
  -1   4   7       17.42       15.33      0.59 o 
   0   4   7      226.03      238.62      3.45 o 
   1   4   7       13.75       15.86      0.62 o 
   2   4   7      171.16      183.29      3.04 o 
   3   4   7       37.77       37.66      1.26 o 
   4   4   7        7.10        4.07      0.56 o 
   5   4   7        0.12       -0.26      0.51 o 
   6   4   7       86.77       79.76      2.48 o 
   7   4   7       11.40        9.47      0.98 o 
  -9   5   7        7.11        5.38      0.70 o 
  -8   5   7        0.01       -0.48      0.48 o 
  -7   5   7        7.70        7.04      0.60 o 
  -6   5   7      267.24      274.63      4.55 o 
  -5   5   7        4.10        3.46      0.54 o 
  -4   5   7       42.78       47.17      1.23 o 
  -3   5   7        0.02        0.09      0.40 o 
  -2   5   7        2.15        4.59      0.40 o 
  -1   5   7       77.34       76.51      1.30 o 
   0   5   7       68.80       61.94      1.21 o 
   1   5   7       33.23       30.42      0.80 o 
   2   5   7      235.57      232.67      3.79 o 
   3   5   7        1.37        1.35      0.63 o 
   4   5   7      214.54      209.91      4.10 o 
   5   5   7       16.36       12.37      1.10 o 
   6   5   7        7.55        6.28      0.87 o 
   7   5   7        1.95        2.21      1.41 o 
  -9   6   7        5.05        5.44      0.89 o 
  -8   6   7        2.77        2.74      0.55 o 
  -7   6   7       45.63       53.29      1.29 o 
  -6   6   7      143.98      153.04      2.87 o 
  -5   6   7        3.35        1.64      0.49 o 
  -4   6   7      276.05      276.81      4.06 o 
  -3   6   7      475.56      452.74      5.29 o 
  -2   6   7      107.36      120.57      1.72 o 
  -1   6   7       16.48       10.00      0.71 o 
   0   6   7       30.03       29.44      0.75 o 
   1   6   7       91.94       87.67      1.63 o 
   2   6   7        5.75        5.67      0.55 o 
   3   6   7       37.62       38.35      1.42 o 
   4   6   7        7.69        8.36      0.81 o 
   5   6   7       20.70       19.61      1.38 o 
   6   6   7       11.50       10.37      1.06 o 
  -8   7   7       26.61       26.49      1.62 o 
  -7   7   7       23.14       20.10      1.25 o 
  -6   7   7        9.50        9.40      0.84 o 
  -5   7   7       16.50       17.43      2.25 o 
  -4   7   7        0.26       -0.42      0.66 o 
  -3   7   7       34.03       27.94      0.99 o 
  -2   7   7      118.08      106.00      2.13 o 
  -1   7   7       73.95       59.58      1.34 o 
   0   7   7       26.08       30.69      1.22 o 
   1   7   7      126.82      123.07      2.14 o 
   2   7   7       22.06       18.48      0.96 o 
   3   7   7      240.53      248.00      5.01 o 
   4   7   7       18.07       16.64      1.15 o 
   5   7   7        3.19        2.07      0.74 o 
   6   7   7        1.57        1.58      0.87 o 
  -8   8   7        9.99        8.49      1.07 o 
  -7   8   7       14.29       15.49      1.28 o 
  -6   8   7        9.32        5.91      0.82 o 
  -5   8   7       16.53       17.52      1.13 o 
  -4   8   7       18.62       18.45      1.17 o 
  -3   8   7       70.36       80.04      1.80 o 
  -2   8   7        0.63        0.58      0.44 o 
  -1   8   7       73.38       68.16      1.63 o 
   0   8   7       14.08       16.48      0.82 o 
   1   8   7      595.56      599.56      9.42 o 
   2   8   7       91.49       89.48      2.93 o 
   3   8   7        0.01       -0.53      0.63 o 
   4   8   7        6.65        5.23      0.84 o 
   5   8   7       42.26       47.55      1.89 o 
  -7   9   7        9.65       12.27      1.86 o 
  -6   9   7       48.22       41.45      2.00 o 
  -5   9   7        5.84        3.16      0.80 o 
  -4   9   7       24.02       18.21      1.20 o 
  -3   9   7        8.78       14.54      1.31 o 
  -2   9   7       44.20       49.76      1.66 o 
  -1   9   7       13.66        7.90      0.67 o 
   0   9   7      127.72      131.54      2.32 o 
   1   9   7        2.38        3.78      0.73 o 
   2   9   7      135.96      147.51      4.24 o 
   3   9   7        4.37        3.70      1.00 o 
   4   9   7       25.33       23.86      1.89 o 
   5   9   7        0.17       -0.16      1.00 o 
  -6  10   7       10.43        8.68      1.50 o 
  -5  10   7        5.15        7.00      1.14 o 
  -4  10   7        0.06        0.19      0.89 o 
  -3  10   7        0.70       -1.13      1.13 o 
  -2  10   7       45.23       46.51      1.67 o 
  -1  10   7        6.69        6.34      0.68 o 
   0  10   7       53.05       52.52      1.53 o 
   1  10   7        0.59        1.27      0.85 o 
   2  10   7        2.72        2.91      0.99 o 
   3  10   7       14.88       11.81      1.29 o 
   4  10   7      158.40      163.05      5.47 o 
  -5  11   7       55.74       63.69      3.59 o 
  -4  11   7      115.47      124.36      3.96 o 
  -3  11   7        0.41        2.80      1.00 o 
  -2  11   7      172.35      185.62      5.13 o 
  -1  11   7      103.93      109.06      3.34 o 
   0  11   7       56.92       65.96      1.79 o 
   1  11   7       21.48       21.24      1.69 o 
   2  11   7       54.68       64.42      2.70 o 
   3  11   7       13.30       13.56      1.44 o 
  -4  12   7       24.82       24.11      2.48 o 
  -3  12   7        1.24        1.11      1.03 o 
  -2  12   7        1.92        2.52      1.33 o 
  -1  12   7       39.04       35.86      2.78 o 
   0  12   7       26.25       26.83      1.53 o 
   1  12   7        0.78        1.01      0.98 o 
  -2 -13   8        0.00       -0.08      1.82 o 
  -1 -13   8        3.43        4.68      1.14 o 
   0 -13   8       38.19       35.59      2.07 o 
   1 -13   8        1.35        0.91      1.15 o 
  -4 -12   8        4.43        5.76      1.28 o 
  -3 -12   8       43.83       42.28      2.26 o 
  -2 -12   8       10.33        7.52      1.19 o 
  -1 -12   8        0.00       -0.23      0.68 o 
   0 -12   8       55.65       52.92      2.38 o 
   1 -12   8       59.95       68.97      2.71 o 
   2 -12   8        1.98        0.25      0.98 o 
   3 -12   8       60.78       64.23      2.75 o 
  -5 -11   8        0.68        0.64      1.16 o 
  -4 -11   8       29.00       28.88      1.98 o 
  -3 -11   8       95.10       92.23      3.26 o 
  -2 -11   8       21.12       21.12      1.68 o 
  -1 -11   8       22.86       20.77      1.30 o 
   0 -11   8      205.35      219.46      4.59 o 
   1 -11   8        5.50        6.11      1.11 o 
   2 -11   8        0.33        0.44      0.91 o 
   3 -11   8       38.12       34.54      2.61 o 
   4 -11   8       23.97       21.37      2.35 o 
  -6 -10   8      249.92      260.57      6.91 o 
  -5 -10   8        0.08       -0.22      1.02 o 
  -4 -10   8        1.19       -0.46      0.88 o 
  -3 -10   8       32.08       34.45      1.92 o 
  -2 -10   8       24.00       26.06      1.35 o 
  -1 -10   8      264.28      250.30      5.06 o 
   0 -10   8       72.93       67.00      2.35 o 
   1 -10   8      191.83      192.11      4.21 o 
   2 -10   8       28.34       26.07      2.18 o 
   3 -10   8       43.51       41.89      2.74 o 
   4 -10   8       12.14       10.77      1.62 o 
   5 -10   8       24.17       17.52      2.09 o 
  -7  -9   8       70.92       82.84      2.59 o 
  -6  -9   8       15.53       12.87      1.12 o 
  -5  -9   8        0.00        0.36      0.72 o 
  -4  -9   8      561.93      556.61     18.72 o 
  -3  -9   8       53.45       73.04      3.48 o 
  -2  -9   8      178.80      185.48      3.91 o 
  -1  -9   8       44.61       48.64      1.61 o 
   0  -9   8      312.67      302.14      5.86 o 
   1  -9   8        1.39        0.27      0.61 o 
   2  -9   8       35.32       28.61      1.59 o 
   3  -9   8       76.31       63.80      2.42 o 
   4  -9   8       17.52       18.30      2.39 o 
   5  -9   8        8.15        6.87      1.03 o 
   6  -9   8       33.41       42.86      2.12 o 
  -7  -8   8       19.68       20.34      1.40 o 
  -6  -8   8        2.56        1.36      0.77 o 
  -5  -8   8       19.97       21.63      1.34 o 
  -4  -8   8      294.74      296.06      7.21 o 
  -3  -8   8      108.96      114.54      2.30 o 
  -2  -8   8      743.64      713.13     18.48 o 
  -1  -8   8        7.57        8.05      0.74 o 
   0  -8   8      125.29      118.14      3.20 o 
   1  -8   8       34.47       35.58      1.31 o 
   2  -8   8       47.33       38.76      1.61 o 
   3  -8   8      151.12      144.92      5.36 o 
   4  -8   8       71.15       68.48      2.43 o 
   5  -8   8        4.55        7.20      1.04 o 
   6  -8   8        4.52        3.99      1.01 o 
  -8  -7   8       17.93       23.83      1.51 o 
  -7  -7   8       33.06       33.74      1.58 o 
  -6  -7   8        3.19        3.89      1.03 o 
  -5  -7   8       57.09       56.92      1.81 o 
  -4  -7   8       25.67       27.24      1.15 o 
  -3  -7   8       54.13       49.23      1.17 o 
  -2  -7   8        6.64        6.68      0.93 o 
  -1  -7   8        9.03        7.75      0.53 o 
   0  -7   8      310.73      313.64      4.48 o 
   1  -7   8       13.81       10.76      0.79 o 
   2  -7   8      116.54       96.25      2.23 o 
   3  -7   8        0.26        0.28      0.72 o 
   4  -7   8       79.42       68.90      2.38 o 
   5  -7   8       13.93       12.13      1.11 o 
   6  -7   8        0.06       -0.08      0.80 o 
   7  -7   8       16.79       18.82      2.84 o 
  -8  -6   8       34.94       33.59      1.57 o 
  -7  -6   8       20.69       20.90      1.33 o 
  -6  -6   8        6.86        6.76      0.62 o 
  -5  -6   8        0.00       -0.48      0.48 o 
  -4  -6   8       43.77       39.74      1.14 o 
  -3  -6   8       65.52       63.66      1.28 o 
  -2  -6   8       59.74       48.35      0.98 o 
  -1  -6   8       32.63       28.33      1.27 o 
   0  -6   8      610.68      602.70      7.37 o 
   1  -6   8      535.42      498.83      6.78 o 
   2  -6   8       90.38       76.06      1.52 o 
   3  -6   8       15.49       13.04      0.90 o 
   4  -6   8        9.16        7.50      0.78 o 
   5  -6   8       56.93       64.30      2.28 o 
   6  -6   8        8.66        5.08      0.92 o 
   7  -6   8        0.25        0.42      0.82 o 
  -9  -5   8        6.34        6.57      0.90 o 
  -8  -5   8        2.85        2.23      0.63 o 
  -7  -5   8      102.65      101.73      1.96 o 
  -6  -5   8       46.08       47.69      1.26 o 
  -5  -5   8       48.86       46.39      1.24 o 
  -4  -5   8       17.38       16.17      0.78 o 
  -3  -5   8       73.45       61.12      1.16 o 
  -2  -5   8       20.61       15.73      0.63 o 
  -1  -5   8      374.93      382.97      5.29 o 
   0  -5   8      336.03      362.18      5.66 o 
   1  -5   8      483.55      472.84      5.85 o 
   2  -5   8      996.66     1069.76     13.89 o 
   3  -5   8      229.96      234.66      3.89 o 
   4  -5   8       20.93       26.15      1.27 o 
   5  -5   8       54.00       59.57      1.75 o 
   6  -5   8      116.97      135.30      3.06 o 
   7  -5   8        0.13        0.01      0.80 o 
  -9  -4   8        0.68        0.86      0.63 o 
  -8  -4   8       15.29       16.36      0.83 o 
  -7  -4   8        5.43        6.09      0.59 o 
  -6  -4   8       69.20       60.94      1.37 o 
  -5  -4   8      259.29      263.17      3.89 o 
  -4  -4   8      433.52      415.31      5.78 o 
  -3  -4   8       89.41       84.63      1.39 o 
  -2  -4   8      952.75      940.10     12.55 o 
  -1  -4   8      427.72      442.45      5.48 o 
   0  -4   8      272.52      281.23      5.04 o 
   1  -4   8      118.16      123.90      1.86 o 
   2  -4   8      969.73      981.18     12.75 o 
   3  -4   8       26.69       25.42      1.02 o 
   4  -4   8      163.49      174.24      3.04 o 
   5  -4   8        1.73        1.80      0.56 o 
   6  -4   8       26.23       21.91      1.20 o 
   7  -4   8        5.15        4.26      0.73 o 
  -9  -3   8       16.76       18.16      1.29 o 
  -8  -3   8       56.02       58.48      1.35 o 
  -7  -3   8        0.03       -0.41      0.41 o 
  -6  -3   8       29.90       27.36      0.93 o 
  -5  -3   8      187.42      175.55      2.98 o 
  -4  -3   8        0.56       -0.52      0.52 o 
  -3  -3   8       56.44       52.80      1.87 o 
  -2  -3   8       65.36       81.78      1.27 o 
  -1  -3   8      438.84      509.18      6.22 o 
   0  -3   8      121.54      140.75      2.01 o 
   1  -3   8      351.71      360.92      4.52 o 
   2  -3   8      176.42      160.05      2.44 o 
   3  -3   8      551.34      525.85      7.88 o 
   4  -3   8      670.56      684.23     10.09 o 
   5  -3   8      122.57      146.27      3.07 o 
   6  -3   8      513.63      540.30      9.53 o 
   7  -3   8        5.90        5.32      0.71 o 
  -9  -2   8      104.74      112.14      2.19 o 
  -8  -2   8        0.01       -0.42      0.42 o 
  -7  -2   8       18.79       15.79      0.78 o 
  -6  -2   8      288.54      291.34      4.17 o 
  -5  -2   8      105.47      100.13      1.58 o 
  -4  -2   8        3.02        1.71      0.41 o 
  -3  -2   8       61.35       53.62      0.99 o 
  -2  -2   8     2604.05     2483.40     31.84 o 
  -1  -2   8      244.12      289.75      3.46 o 
   0  -2   8       50.04       38.83      0.81 o 
   1  -2   8       48.57       55.38      1.02 o 
   2  -2   8     1016.14     1029.87     13.31 o 
   3  -2   8       92.27       85.85      1.74 o 
   4  -2   8       26.36       27.79      1.14 o 
   5  -2   8       24.29       21.91      1.09 o 
   6  -2   8      369.18      370.96      6.75 o 
   7  -2   8       28.74       28.36      1.27 o 
  -9  -1   8        2.57        3.06      0.54 o 
  -8  -1   8      101.79      107.66      1.77 o 
  -7  -1   8       27.66       30.58      0.86 o 
  -6  -1   8      456.20      453.19      5.74 o 
  -5  -1   8      188.15      177.24      2.29 o 
  -4  -1   8      461.23      459.22      5.88 o 
  -3  -1   8      535.18      523.07      6.42 o 
  -2  -1   8      126.64      108.60      1.75 o 
  -1  -1   8      154.00      162.79      2.08 o 
   0  -1   8      321.41      316.56      4.43 o 
   1  -1   8      256.31      283.29      3.61 o 
   2  -1   8       68.91       85.67      1.49 o 
   3  -1   8      193.20      177.63      2.99 o 
   4  -1   8      143.94      136.76      2.46 o 
   5  -1   8        0.24       -0.42      0.49 o 
   6  -1   8        1.81       -0.59      0.59 o 
   7  -1   8        3.98        2.61      0.63 o 
   8  -1   8       27.18       24.96      2.35 o 
  -9   0   8       36.51       35.65      1.07 o 
  -8   0   8       62.83       64.59      1.57 o 
  -7   0   8      102.83      100.85      1.65 o 
  -6   0   8      573.40      572.35      7.11 o 
  -5   0   8      507.87      507.88      5.85 o 
  -4   0   8      125.58      116.97      1.61 o 
  -3   0   8      145.33      171.01      2.19 o 
  -2   0   8     1617.71     1677.28     19.76 o 
  -1   0   8      450.46      480.80      5.48 o 
   0   0   8       10.76        5.54      0.30 o 
   1   0   8      674.16      733.50      8.20 o 
   2   0   8       64.45       53.15      1.08 o 
   3   0   8       31.84       33.64      1.36 o 
   4   0   8      732.83      730.06     10.70 o 
   5   0   8       45.74       54.50      1.57 o 
   6   0   8       11.05        9.17      0.79 o 
   7   0   8        6.55        5.38      0.70 o 
  -9   1   8        3.86        5.13      0.54 o 
  -8   1   8        2.04        2.31      0.47 o 
  -7   1   8      143.26      137.38      2.27 o 
  -6   1   8      421.60      411.18      5.23 o 
  -5   1   8      101.42       99.05      2.19 o 
  -4   1   8      267.01      290.51      4.00 o 
  -3   1   8      268.93      267.46      3.52 o 
  -2   1   8      479.49      501.23      5.79 o 
  -1   1   8      174.85      144.19      2.04 o 
   0   1   8      165.90      182.29      2.47 o 
   1   1   8      345.76      367.89      4.28 o 
   3   1   8       52.48       63.54      1.42 o 
   4   1   8       61.42       61.92      1.46 o 
   5   1   8       17.78       17.44      1.03 o 
   6   1   8      154.86      164.18      2.93 o 
   7   1   8       16.91       16.66      1.08 o 
  -9   2   8       23.35       24.59      0.99 o 
  -8   2   8        0.54        0.88      0.43 o 
  -7   2   8       55.91       51.36      1.35 o 
  -6   2   8        0.10       -0.53      0.53 o 
  -5   2   8       42.86       44.71      1.22 o 
  -4   2   8       24.46       33.78      0.85 o 
  -3   2   8      224.46      232.50      3.12 o 
  -2   2   8       50.54       62.67      1.04 o 
  -1   2   8       64.17       94.59      1.61 o 
   0   2   8      119.69      127.69      2.27 o 
   1   2   8       12.41        5.21      0.35 o 
   2   2   8       51.20       40.24      0.92 o 
   3   2   8       82.99       73.28      1.32 o 
   4   2   8       17.84       22.58      1.24 o 
   5   2   8      225.04      218.99      3.67 o 
   6   2   8       24.93       28.21      1.10 o 
   7   2   8        0.97        0.96      0.61 o 
  -9   3   8        1.27        0.69      0.49 o 
  -8   3   8       22.69       25.33      1.04 o 
  -7   3   8        8.17        8.35      1.04 o 
  -6   3   8        6.00        5.01      0.74 o 
  -5   3   8        4.25        3.15      0.49 o 
  -4   3   8      220.24      198.63      2.69 o 
  -3   3   8      210.48      220.60      2.95 o 
  -2   3   8       32.97       33.91      0.74 o 
  -1   3   8      365.12      386.27      4.56 o 
   0   3   8      280.98      263.60      4.45 o 
   1   3   8       92.42       87.82      1.43 o 
   2   3   8       32.81       31.79      0.76 o 
   3   3   8       29.76       36.15      0.96 o 
   4   3   8       85.55       82.65      1.58 o 
   5   3   8       27.49       21.97      1.26 o 
   6   3   8        4.60        4.18      0.81 o 
   7   3   8       13.65       19.05      1.46 o 
  -9   4   8       36.17       37.23      1.37 o 
  -8   4   8       30.11       28.07      1.09 o 
  -7   4   8        3.54        3.47      0.54 o 
  -6   4   8        5.25        5.06      0.56 o 
  -5   4   8       28.06       23.15      0.95 o 
  -4   4   8       63.10       58.60      1.44 o 
  -3   4   8      831.05      817.18     10.01 o 
  -2   4   8      156.20      145.75      2.12 o 
  -1   4   8      465.59      467.44      6.44 o 
   0   4   8       11.66       18.65      0.67 o 
   1   4   8      965.15      998.56     13.07 o 
   2   4   8      542.04      532.76      7.21 o 
   3   4   8        9.38       12.23      1.26 o 
   4   4   8        6.91        5.54      0.69 o 
   5   4   8       40.34       51.65      1.97 o 
   6   4   8       32.91       40.41      1.81 o 
   7   4   8        1.44        1.75      0.83 o 
  -9   5   8        8.76        6.52      0.94 o 
  -8   5   8       16.52       18.15      1.09 o 
  -7   5   8       44.90       53.21      1.47 o 
  -6   5   8       55.41       50.70      1.40 o 
  -5   5   8       36.00       36.83      1.18 o 
  -4   5   8      402.43      403.72      6.39 o 
  -3   5   8      288.11      289.09      3.81 o 
  -2   5   8        0.03       -0.49      0.49 o 
  -1   5   8      177.30      180.02      2.68 o 
   0   5   8      335.87      336.23      4.81 o 
   1   5   8       59.51       57.53      1.38 o 
   2   5   8       23.21       21.69      0.90 o 
   3   5   8      155.43      160.23      4.85 o 
   4   5   8      111.31      111.55      3.17 o 
   5   5   8        0.93       -0.17      0.83 o 
   6   5   8        3.93        4.10      0.87 o 
  -8   6   8       27.03       28.00      1.61 o 
  -7   6   8       21.99       19.87      1.19 o 
  -6   6   8       37.50       46.49      2.08 o 
  -5   6   8      236.36      256.62      5.13 o 
  -4   6   8        2.72        2.42      0.62 o 
  -3   6   8       12.70       19.04      0.89 o 
  -2   6   8       54.42       49.41      1.30 o 
  -1   6   8     1104.60     1134.64     16.95 o 
   0   6   8      128.06      118.13      2.32 o 
   1   6   8      898.16      873.86     13.00 o 
   2   6   8       10.34        6.49      0.68 o 
   3   6   8        1.11        0.29      0.71 o 
   4   6   8       12.37       15.70      1.24 o 
   5   6   8       79.27       91.64      2.91 o 
   6   6   8       22.26       23.11      1.58 o 
  -8   7   8        6.30        5.28      0.96 o 
  -7   7   8       50.69       51.54      2.12 o 
  -6   7   8       29.61       28.92      1.48 o 
  -5   7   8       21.80       13.45      0.97 o 
  -4   7   8      180.15      177.11      3.82 o 
  -3   7   8        7.92        3.25      0.53 o 
  -2   7   8        1.53        2.59      1.32 o 
  -1   7   8       20.10       19.03      1.28 o 
   0   7   8       32.50       33.11      1.26 o 
   1   7   8      135.47      140.76      3.79 o 
   2   7   8       22.37       16.83      1.28 o 
   3   7   8       53.96       51.35      2.11 o 
   4   7   8       43.55       41.80      1.94 o 
   5   7   8        2.05        0.57      0.81 o 
  -7   8   8       15.87       20.13      1.57 o 
  -6   8   8        7.79        6.93      0.89 o 
  -5   8   8      157.02      155.89      3.58 o 
  -4   8   8       64.64       64.10      2.37 o 
  -3   8   8       37.48       44.11      1.94 o 
  -2   8   8      163.13      162.76      3.50 o 
  -1   8   8      154.99      171.01      3.64 o 
   0   8   8        7.20        7.26      0.63 o 
   1   8   8       36.68       38.52      1.29 o 
   2   8   8       19.92       19.45      1.57 o 
   3   8   8      133.97      144.99      4.27 o 
   4   8   8       43.11       41.59      2.82 o 
   5   8   8        5.93        5.00      1.41 o 
  -7   9   8        6.77        4.64      0.98 o 
  -6   9   8       31.84       32.59      1.83 o 
  -5   9   8       14.30       23.25      1.74 o 
  -4   9   8      201.22      204.67      5.51 o 
  -3   9   8       55.15       54.59      2.31 o 
  -2   9   8        6.60        9.25      0.88 o 
  -1   9   8        0.08        0.54      0.58 o 
   0   9   8      194.60      211.52      3.40 o 
   1   9   8        5.25        3.55      0.74 o 
   2   9   8        0.08       -0.50      0.85 o 
   3   9   8       42.61       49.46      2.36 o 
   4   9   8        0.77       -0.01      1.01 o 
  -6  10   8      106.12      104.08      4.62 o 
  -5  10   8        6.03        5.04      1.37 o 
  -4  10   8        6.32        8.49      1.19 o 
  -3  10   8        7.08       10.69      1.23 o 
  -2  10   8       58.85       55.14      2.48 o 
  -1  10   8        5.91        3.53      0.74 o 
   0  10   8        3.69        2.86      0.65 o 
   1  10   8        0.58        1.16      0.70 o 
   2  10   8        2.34        0.90      1.56 o 
   3  10   8        1.14        1.59      1.03 o 
  -4  11   8       28.71       34.10      2.13 o 
  -3  11   8       68.05       79.31      3.01 o 
  -2  11   8        5.40        5.82      1.08 o 
  -1  11   8        1.63        2.58      0.94 o 
   0  11   8       22.77       28.57      1.55 o 
   1  11   8        9.04       10.09      1.26 o 
   2  11   8        0.74        0.28      0.96 o 
  -2  12   8        2.72        2.35      1.37 o 
  -1  12   8       23.46       28.77      2.78 o 
  -1 -13   9        0.66       -0.88      0.99 o 
   0 -13   9       16.23       12.77      1.44 o 
  -4 -12   9       17.00       15.77      1.66 o 
  -3 -12   9       10.07       10.33      1.45 o 
  -2 -12   9        7.93        6.85      1.56 o 
  -1 -12   9       44.63       45.82      1.83 o 
   0 -12   9        2.17        1.08      0.96 o 
   1 -12   9        2.47        1.85      1.03 o 
   2 -12   9        0.02        0.73      1.00 o 
  -5 -11   9       29.06       26.39      2.06 o 
  -4 -11   9       45.28       48.01      2.47 o 
  -3 -11   9       13.96       14.93      1.42 o 
  -2 -11   9       18.78       21.66      1.83 o 
  -1 -11   9        0.19       -0.30      0.69 o 
   0 -11   9       26.30       27.84      1.55 o 
   1 -11   9       17.18       14.78      1.41 o 
   2 -11   9       33.57       30.95      2.52 o 
   3 -11   9       41.13       42.74      2.95 o 
   4 -11   9        4.77        3.25      1.45 o 
  -6 -10   9       42.57       40.52      2.36 o 
  -5 -10   9       19.93       22.30      1.85 o 
  -4 -10   9        3.74        3.56      1.01 o 
  -3 -10   9        7.54        5.48      1.09 o 
  -2 -10   9       62.87       65.17      2.44 o 
  -1 -10   9       45.19       47.06      1.97 o 
   0 -10   9       42.10       41.19      1.64 o 
   1 -10   9        4.45        2.82      1.20 o 
   2 -10   9        6.51        4.57      1.28 o 
   3 -10   9       45.02       41.33      2.78 o 
   4 -10   9       43.35       52.45      3.16 o 
   5 -10   9        0.29       -0.38      1.24 o 
  -7  -9   9        2.09        1.55      0.93 o 
  -6  -9   9       36.67       37.17      1.82 o 
  -5  -9   9       40.49       44.21      3.06 o 
  -4  -9   9        6.12        8.21      1.19 o 
  -3  -9   9       68.86       65.25      2.56 o 
  -2  -9   9      121.61      112.20      2.73 o 
  -1  -9   9        9.97        9.29      0.86 o 
   0  -9   9       27.00       26.95      1.50 o 
   1  -9   9        8.53        8.69      0.90 o 
   2  -9   9       27.63       25.00      2.14 o 
   3  -9   9       11.95       13.64      1.67 o 
   4  -9   9        1.20        2.35      1.20 o 
   5  -9   9        0.06        0.88      0.89 o 
  -7  -8   9        1.52        0.25      0.81 o 
  -6  -8   9        0.91        0.08      0.75 o 
  -5  -8   9        1.53        0.43      0.74 o 
  -4  -8   9      101.10      105.35      3.28 o 
  -3  -8   9      136.61      137.04      2.68 o 
  -2  -8   9      336.47      345.55      6.71 o 
  -1  -8   9      152.64      134.21      3.03 o 
   0  -8   9        0.57        1.83      1.15 o 
   1  -8   9        8.43        6.31      0.80 o 
   2  -8   9       82.25       76.33      3.14 o 
   3  -8   9       17.63       18.39      1.42 o 
   4  -8   9       13.57       16.78      1.36 o 
   5  -8   9        5.06        4.09      0.98 o 
   6  -8   9        9.08        7.99      1.17 o 
  -8  -7   9        1.27       -0.06      0.86 o 
  -7  -7   9       14.37       15.38      1.38 o 
  -6  -7   9       53.35       56.35      1.96 o 
  -5  -7   9        0.99       -0.38      0.54 o 
  -4  -7   9      197.54      210.77      3.78 o 
  -3  -7   9      149.89      161.44      2.65 o 
  -2  -7   9       80.47       89.08      1.77 o 
  -1  -7   9       49.99       43.59      1.27 o 
   0  -7   9       66.53       61.98      1.52 o 
   1  -7   9      330.36      336.38      5.37 o 
   2  -7   9      161.87      148.93      3.12 o 
   3  -7   9      123.74      121.43      3.46 o 
   4  -7   9        0.23        0.13      0.75 o 
   5  -7   9       84.28       81.72      2.76 o 
   6  -7   9        7.97        5.83      1.03 o 
  -8  -6   9       11.22        7.87      0.96 o 
  -7  -6   9       53.47       55.82      1.92 o 
  -6  -6   9       40.08       36.89      1.46 o 
  -5  -6   9        2.78        2.07      0.61 o 
  -4  -6   9       13.31        7.24      0.68 o 
  -3  -6   9       86.87       85.31      1.65 o 
  -2  -6   9       54.56       47.47      1.42 o 
  -1  -6   9        7.41        6.10      0.48 o 
   0  -6   9      636.78      629.03      8.45 o 
   1  -6   9      158.38      136.89      3.74 o 
   2  -6   9        1.25       -0.52      0.52 o 
   3  -6   9       87.94       76.50      2.54 o 
   4  -6   9       64.27       57.59      2.16 o 
   5  -6   9        0.00        0.75      0.78 o 
   6  -6   9        5.53        5.12      0.96 o 
  -8  -5   9       15.85       15.14      1.07 o 
  -7  -5   9       18.00       20.38      1.09 o 
  -6  -5   9       13.30       11.62      0.70 o 
  -5  -5   9       67.32       66.33      1.50 o 
  -4  -5   9       23.98       25.08      1.03 o 
  -3  -5   9       80.43       82.50      1.49 o 
  -2  -5   9       35.15       35.34      0.90 o 
  -1  -5   9      759.65      755.35     10.04 o 
   0  -5   9      147.47      147.41      2.20 o 
   1  -5   9      546.47      561.61      6.91 o 
   2  -5   9      672.90      679.80      9.06 o 
   3  -5   9      151.19      148.84      3.17 o 
   4  -5   9      508.58      515.17     11.29 o 
   5  -5   9        4.47        4.70      0.89 o 
   6  -5   9       10.77       10.35      1.07 o 
   7  -5   9       39.57       45.10      2.06 o 
  -9  -4   9       21.24       24.49      1.42 o 
  -8  -4   9       21.68       23.91      1.01 o 
  -7  -4   9      104.01      112.19      2.09 o 
  -6  -4   9       17.05       15.83      1.02 o 
  -5  -4   9      131.24      128.84      2.28 o 
  -4  -4   9      493.90      494.65      6.16 o 
  -3  -4   9       84.41       92.11      1.52 o 
  -2  -4   9      118.22      110.10      1.73 o 
  -1  -4   9       41.31       45.44      1.12 o 
   0  -4   9      785.75      796.33      9.58 o 
   1  -4   9      217.70      214.40      2.98 o 
   2  -4   9      237.67      218.35      3.26 o 
   3  -4   9       30.32       31.76      1.48 o 
   4  -4   9      875.47      874.74     14.83 o 
   5  -4   9       53.11       55.16      2.11 o 
   6  -4   9       54.70       50.26      2.06 o 
   7  -4   9        0.03        0.24      0.78 o 
  -9  -3   9        4.26        5.35      0.70 o 
  -8  -3   9       17.46       17.28      0.87 o 
  -7  -3   9       31.10       28.87      1.03 o 
  -6  -3   9      169.52      170.83      2.75 o 
  -5  -3   9       13.46       10.11      1.12 o 
  -4  -3   9      165.28      162.91      2.60 o 
  -3  -3   9       37.57       35.79      0.91 o 
  -2  -3   9      439.90      482.32      5.96 o 
  -1  -3   9      364.26      390.23      5.40 o 
   0  -3   9      205.94      176.92      2.48 o 
   1  -3   9       36.18       31.97      0.94 o 
   2  -3   9      101.35       83.49      1.55 o 
   3  -3   9      429.83      409.66      6.32 o 
   4  -3   9       37.54       42.46      1.35 o 
   5  -3   9      201.36      208.08      4.18 o 
   6  -3   9       40.08       37.78      1.78 o 
   7  -3   9        0.30        0.83      0.75 o 
  -9  -2   9       60.74       73.88      1.77 o 
  -8  -2   9       87.15      100.04      1.89 o 
  -7  -2   9      133.94      143.69      2.39 o 
  -6  -2   9       32.07       35.56      1.03 o 
  -5  -2   9       23.09       20.47      1.09 o 
  -4  -2   9      304.96      289.07      4.16 o 
  -3  -2   9       25.70       34.42      0.89 o 
  -2  -2   9        2.73        3.94      0.42 o 
  -1  -2   9      126.71      109.81      1.59 o 
   0  -2   9      758.14      685.17      9.25 o 
   1  -2   9      509.06      539.80      6.60 o 
   2  -2   9       10.91        6.75      0.45 o 
   3  -2   9      223.35      210.47      3.54 o 
   4  -2   9      156.89      151.13      2.74 o 
   5  -2   9       28.32       23.86      1.21 o 
   6  -2   9       76.54       84.26      2.23 o 
   7  -2   9       30.41       30.86      1.67 o 
  -9  -1   9       17.97       17.71      0.98 o 
  -8  -1   9      101.46      117.84      2.14 o 
  -7  -1   9       40.16       38.93      1.00 o 
  -6  -1   9        3.70        3.82      0.47 o 
  -5  -1   9       31.52       28.95      0.88 o 
  -4  -1   9      504.22      506.04      6.89 o 
  -3  -1   9       35.10       29.81      0.80 o 
  -2  -1   9       64.16       58.16      1.01 o 
  -1  -1   9        6.13        8.52      0.41 o 
   0  -1   9      761.21      780.26      8.76 o 
   1  -1   9       28.51       24.65      0.73 o 
   2  -1   9       82.10       69.12      1.44 o 
   3  -1   9        1.98       -0.38      0.41 o 
   4  -1   9       96.18       91.16      1.91 o 
   5  -1   9       31.13       41.73      1.46 o 
   6  -1   9       62.49       62.83      1.87 o 
   7  -1   9       71.20       71.90      3.38 o 
  -9   0   9        1.37       -0.11      0.55 o 
  -8   0   9       55.29       42.85      1.39 o 
  -7   0   9        1.60        3.08      0.46 o 
  -6   0   9      158.93      165.27      2.43 o 
  -5   0   9      430.72      439.76      5.60 o 
  -4   0   9      124.27      126.65      1.93 o 
  -3   0   9       79.10       88.28      1.54 o 
  -2   0   9      185.28      169.98      2.21 o 
  -1   0   9        2.69        2.35      0.32 o 
   0   0   9       15.76       13.33      0.62 o 
   1   0   9       25.34       22.49      0.64 o 
   2   0   9      781.33      792.63     10.40 o 
   3   0   9      207.67      213.11      3.55 o 
   4   0   9       21.53       18.34      0.92 o 
   5   0   9      397.75      400.14      7.26 o 
   6   0   9      237.20      239.12      5.74 o 
   7   0   9       11.10       12.01      2.97 o 
  -9   1   9        0.67        0.46      0.54 o 
  -8   1   9       52.41       56.77      1.49 o 
  -7   1   9       36.87       39.94      1.49 o 
  -6   1   9      170.62      167.15      2.44 o 
  -5   1   9       13.78       19.40      1.28 o 
  -4   1   9      654.21      674.66      9.19 o 
  -3   1   9        4.42        5.18      0.45 o 
  -2   1   9       99.63      101.17      1.59 o 
  -1   1   9      336.59      358.03      4.57 o 
   0   1   9      287.32      276.07      3.35 o 
   1   1   9       27.87       36.83      0.86 o 
   2   1   9      462.26      417.78      5.26 o 
   3   1   9       34.03       21.68      0.80 o 
   4   1   9      107.17      106.04      2.12 o 
   5   1   9      148.22      151.78      3.25 o 
   6   1   9        0.90       -0.66      0.72 o 
   7   1   9      108.28      114.95      4.19 o 
  -9   2   9       30.87       29.79      1.14 o 
  -8   2   9        0.43       -0.12      0.49 o 
  -7   2   9       13.10       10.68      0.64 o 
  -6   2   9       82.17       80.82      1.81 o 
  -5   2   9        8.74        6.30      0.66 o 
  -4   2   9      541.63      523.22      7.15 o 
  -3   2   9      161.50      152.02      2.39 o 
  -2   2   9       48.87       48.03      0.92 o 
  -1   2   9      282.41      288.37      4.15 o 
   0   2   9      115.27      110.55      1.72 o 
   1   2   9      170.83      164.76      2.34 o 
   2   2   9       17.63       14.55      0.60 o 
   3   2   9        0.06        0.02      0.34 o 
   4   2   9      176.59      179.91      3.16 o 
   5   2   9        2.36       -0.37      0.74 o 
   6   2   9        0.48       -0.07      0.75 o 
   7   2   9        0.05       -0.78      0.78 o 
  -9   3   9       20.91       21.85      1.05 o 
  -8   3   9       11.63       11.10      0.76 o 
  -7   3   9       13.23       10.42      0.72 o 
  -6   3   9      104.76      105.46      2.17 o 
  -5   3   9        0.84       -0.11      0.45 o 
  -4   3   9      219.45      198.85      2.99 o 
  -3   3   9      159.92      152.52      2.45 o 
  -2   3   9      974.10      967.06     10.93 o 
  -1   3   9        2.67        0.75      0.31 o 
   0   3   9      134.77      165.48      2.38 o 
   1   3   9       39.01       44.55      0.99 o 
   2   3   9      350.69      311.31      4.44 o 
   3   3   9       33.83       44.75      1.48 o 
   4   3   9        1.62        2.65      0.60 o 
   5   3   9       63.36       65.55      1.87 o 
   6   3   9      116.32      125.61      2.89 o 
  -9   4   9        1.69        1.78      0.67 o 
  -8   4   9       29.86       28.65      1.27 o 
  -7   4   9       44.22       46.22      1.36 o 
  -6   4   9        1.38       -0.03      0.51 o 
  -5   4   9      116.90      117.74      2.34 o 
  -4   4   9        0.18       -0.45      0.45 o 
  -3   4   9      111.59      114.84      1.98 o 
  -2   4   9      394.41      397.70      5.11 o 
  -1   4   9      229.54      227.54      3.87 o 
   0   4   9     1149.58     1129.53     16.55 o 
   1   4   9       32.36       31.31      1.25 o 
   2   4   9       21.48       22.37      1.09 o 
   3   4   9       36.40       39.89      1.37 o 
   4   4   9      275.54      276.92      5.31 o 
   5   4   9       13.63       11.08      0.86 o 
   6   4   9        0.17       -0.61      0.61 o 
  -8   5   9       13.30        8.33      1.02 o 
  -7   5   9       75.62       68.87      2.05 o 
  -6   5   9        1.30        0.70      0.64 o 
  -5   5   9      211.28      220.37      4.75 o 
  -4   5   9       21.78       21.53      1.20 o 
  -3   5   9      135.90      120.78      2.35 o 
  -2   5   9        9.58        6.04      0.80 o 
  -1   5   9       54.72       53.15      1.39 o 
   0   5   9     1169.71     1134.46     19.29 o 
   1   5   9        0.06        0.32      0.78 o 
   2   5   9      780.83      777.56     11.65 o 
   3   5   9      181.94      192.38      3.92 o 
   5   5   9       27.63       24.97      1.26 o 
   6   5   9       36.03       32.99      1.48 o 
  -8   6   9        3.15        2.41      1.24 o 
  -7   6   9        1.38        1.66      0.83 o 
  -6   6   9      156.80      164.09      3.70 o 
  -5   6   9        0.31        0.20      0.59 o 
  -4   6   9        0.01       -0.54      0.54 o 
  -3   6   9      341.66      379.49      6.13 o 
  -2   6   9       39.49       44.35      1.29 o 
  -1   6   9      101.37       94.35      2.51 o 
   0   6   9        1.33       -0.12      1.52 o 
   1   6   9       99.70      101.18      2.96 o 
   2   6   9       44.09       39.21      2.34 o 
   3   6   9       61.73       61.82      1.87 o 
   4   6   9        8.55        6.41      1.00 o 
   5   6   9       11.82       12.91      1.19 o 
  -8   7   9        0.02       -0.28      0.79 o 
  -7   7   9       81.00       87.88      2.88 o 
  -6   7   9       35.68       29.85      1.55 o 
  -5   7   9       55.99       56.07      1.91 o 
  -4   7   9       44.93       37.60      1.52 o 
  -3   7   9       10.24       16.63      1.08 o 
  -2   7   9        8.83        6.25      0.69 o 
  -1   7   9      120.16      127.87      2.92 o 
   0   7   9        3.65        3.41      0.61 o 
   1   7   9       14.02       12.89      0.91 o 
   2   7   9        8.59        6.05      0.95 o 
   3   7   9        4.96        3.70      0.88 o 
   4   7   9      169.69      167.25      6.33 o 
   5   7   9        9.53        8.08      1.54 o 
  -7   8   9        0.95       -0.06      0.81 o 
  -6   8   9        0.72        3.16      3.12 o 
  -5   8   9       63.97       63.99      2.12 o 
  -4   8   9       16.67       16.11      1.44 o 
  -3   8   9       56.88       50.90      3.63 o 
  -2   8   9        7.39        5.61      0.70 o 
  -1   8   9        1.51        1.49      0.61 o 
   0   8   9        4.12        2.56      0.92 o 
   1   8   9       46.90       44.04      1.96 o 
   2   8   9       38.94       35.89      1.78 o 
   3   8   9        2.77        2.52      1.43 o 
   4   8   9       11.87        9.75      1.67 o 
  -6   9   9        6.88        3.76      1.41 o 
  -5   9   9        2.84        1.91      0.98 o 
  -4   9   9        0.54        0.55      0.86 o 
  -3   9   9      149.22      150.36      5.96 o 
  -2   9   9       20.11       22.12      1.30 o 
  -1   9   9        6.70        6.45      1.13 o 
   0   9   9        1.51        1.80      0.81 o 
   1   9   9        1.60        2.02      0.84 o 
   2   9   9       11.57        8.29      1.07 o 
   3   9   9        0.91       -0.28      0.81 o 
  -5  10   9       21.20       21.33      2.39 o 
  -4  10   9        4.57        4.01      1.11 o 
  -3  10   9        2.68        3.62      1.02 o 
  -2  10   9        2.48        0.71      0.94 o 
  -1  10   9       28.69       25.57      1.68 o 
   0  10   9        2.91        1.41      1.24 o 
   1  10   9       29.15       35.15      1.93 o 
   2  10   9        0.97        1.14      1.11 o 
  -4  11   9        3.86        3.08      1.45 o 
  -3  11   9       12.73       10.46      1.36 o 
  -2  11   9        3.58        4.45      1.54 o 
  -1  11   9      102.00      107.11      4.87 o 
   0  11   9        6.18        8.33      1.71 o 
   1  11   9       11.86        9.28      1.75 o 
  -3 -12  10       77.13       87.09      3.42 o 
  -2 -12  10        0.97        0.70      1.05 o 
  -1 -12  10       71.18       79.29      3.03 o 
   0 -12  10       59.89       69.22      2.85 o 
   1 -12  10       45.89       45.89      2.39 o 
  -4 -11  10        3.61        2.69      1.25 o 
  -3 -11  10       17.85       19.66      1.73 o 
  -2 -11  10       80.17       75.74      2.99 o 
  -1 -11  10       16.43       17.80      1.29 o 
   0 -11  10        3.26        3.68      1.14 o 
   1 -11  10       38.98       48.54      2.41 o 
   2 -11  10        0.93        0.64      1.24 o 
   3 -11  10       11.08        4.96      1.54 o 
  -5 -10  10        7.98        7.10      1.37 o 
  -4 -10  10       17.97       14.62      1.45 o 
  -3 -10  10       50.90       48.70      2.32 o 
  -2 -10  10       52.92       52.31      3.65 o 
  -1 -10  10        1.59        0.35      0.71 o 
   0 -10  10       23.56       25.78      1.47 o 
   1 -10  10       28.69       31.07      2.52 o 
   2 -10  10       80.63       86.30      4.10 o 
   3 -10  10       14.36       13.34      1.80 o 
   4 -10  10       62.03       67.75      3.72 o 
  -6  -9  10       51.71       55.55      2.67 o 
  -5  -9  10        2.16        1.67      1.26 o 
  -4  -9  10       42.00       43.97      2.20 o 
  -3  -9  10       19.96       16.31      1.86 o 
  -2  -9  10       36.11       39.31      1.55 o 
  -1  -9  10      200.23      199.87      4.26 o 
   0  -9  10        0.62        0.23      0.71 o 
   1  -9  10        6.42        8.76      1.41 o 
   2  -9  10       63.80       56.46      3.12 o 
   3  -9  10       30.24       29.75      2.52 o 
   4  -9  10        0.66        1.03      1.24 o 
   5  -9  10       41.73       50.65      3.29 o 
  -7  -8  10        3.09        2.51      0.94 o 
  -6  -8  10        7.57        5.42      0.91 o 
  -5  -8  10       20.82       19.69      1.38 o 
  -4  -8  10        0.06       -0.51      0.92 o 
  -3  -8  10        4.44        4.20      0.81 o 
  -2  -8  10      113.32      122.07      2.51 o 
  -1  -8  10        1.69        1.92      0.64 o 
   0  -8  10       39.65       40.48      1.51 o 
   1  -8  10       53.74       57.90      4.08 o 
   2  -8  10       27.72       29.54      2.31 o 
   3  -8  10      129.21      152.94      5.90 o 
   4  -8  10        5.91        5.63      1.03 o 
   5  -8  10        0.31        0.93      0.91 o 
  -7  -7  10        7.44        6.54      0.92 o 
  -6  -7  10        0.12        1.00      0.70 o 
  -5  -7  10       92.64       98.08      2.24 o 
  -4  -7  10        4.29        2.63      0.82 o 
  -3  -7  10        2.72        2.19      0.50 o 
  -2  -7  10      181.59      195.13      3.51 o 
  -1  -7  10      594.22      583.55     10.26 o 
   0  -7  10      240.88      231.11      4.54 o 
   1  -7  10        1.42        1.71      0.75 o 
   2  -7  10        5.21        2.90      0.70 o 
   3  -7  10      406.52      419.06     14.28 o 
   4  -7  10        1.13        1.92      0.84 o 
   5  -7  10        3.07        2.14      0.92 o 
   6  -7  10       38.27       37.10      2.06 o 
  -8  -6  10       10.33       10.61      1.06 o 
  -7  -6  10        2.03        2.85      0.72 o 
  -6  -6  10       51.50       44.72      1.67 o 
  -5  -6  10      118.42      129.97      2.66 o 
  -4  -6  10      201.49      186.87      3.46 o 
  -3  -6  10        0.00        0.58      0.53 o 
  -2  -6  10       23.38       20.07      1.17 o 
  -1  -6  10       55.62       57.02      1.71 o 
   0  -6  10       32.38       27.32      1.38 o 
   1  -6  10      117.26      116.77      2.33 o 
   2  -6  10      444.16      443.89      8.02 o 
   3  -6  10        0.08        0.70      0.67 o 
   4  -6  10       22.94       21.22      1.55 o 
   5  -6  10       20.79       21.21      1.59 o 
   6  -6  10        1.52        0.38      0.87 o 
  -8  -5  10       48.08       50.15      1.62 o 
  -7  -5  10        1.49        1.74      0.65 o 
  -6  -5  10        9.95        7.21      0.79 o 
  -5  -5  10        8.46        7.52      0.90 o 
  -4  -5  10      161.25      158.30      2.97 o 
  -3  -5  10       83.92       86.46      1.69 o 
  -2  -5  10      206.44      204.52      3.51 o 
  -1  -5  10      412.20      422.13      6.82 o 
   0  -5  10      317.64      322.89      5.18 o 
   1  -5  10      348.47      347.73      5.53 o 
   2  -5  10      168.75      178.03      3.15 o 
   3  -5  10      318.05      316.72      5.95 o 
   4  -5  10       72.02       79.04      2.66 o 
   5  -5  10       16.03       10.79      1.13 o 
   6  -5  10       25.95       27.28      1.72 o 
  -8  -4  10        0.09       -0.41      0.58 o 
  -7  -4  10        1.30        0.03      0.61 o 
  -6  -4  10      278.53      279.63      4.72 o 
  -5  -4  10      133.60      155.97      2.65 o 
  -4  -4  10      448.81      443.05      6.24 o 
  -3  -4  10       19.36       20.73      0.83 o 
  -2  -4  10      309.11      288.64      3.82 o 
  -1  -4  10        0.14        0.21      0.31 o 
   0  -4  10      488.42      493.89      6.76 o 
   1  -4  10      102.77       92.17      1.93 o 
   2  -4  10      129.87      134.01      2.48 o 
   3  -4  10        7.76        7.07      0.76 o 
   4  -4  10      277.56      304.69      7.13 o 
   5  -4  10       14.75       10.74      1.06 o 
   6  -4  10       29.86       29.28      1.84 o 
  -9  -3  10        0.25        0.00      0.73 o 
  -8  -3  10       18.38       20.92      1.11 o 
  -7  -3  10        6.84        7.15      0.63 o 
  -6  -3  10      159.57      154.90      2.61 o 
  -5  -3  10      123.23      114.05      2.10 o 
  -4  -3  10       36.95       34.17      0.89 o 
  -3  -3  10       53.32       54.16      1.20 o 
  -2  -3  10      279.06      282.26      3.73 o 
  -1  -3  10        1.85        2.81      0.46 o 
   0  -3  10       47.07       49.02      1.09 o 
   1  -3  10       18.44       18.13      0.80 o 
   2  -3  10      396.78      386.69      5.39 o 
   3  -3  10       91.11      103.86      2.48 o 
   4  -3  10      256.97      262.28      6.25 o 
   5  -3  10        7.41        8.66      1.00 o 
   6  -3  10       29.39       33.01      1.77 o 
   7  -3  10        0.39       -0.13      1.24 o 
  -9  -2  10        3.09        3.44      0.76 o 
  -8  -2  10       17.31       16.10      1.25 o 
  -7  -2  10       25.85       32.42      1.08 o 
  -6  -2  10      101.68      113.26      2.07 o 
  -5  -2  10        0.14       -0.43      0.43 o 
  -4  -2  10        6.13        3.19      0.36 o 
  -3  -2  10       91.94       98.55      1.74 o 
  -2  -2  10      907.33      873.09     11.34 o 
  -1  -2  10      545.37      588.21      7.89 o 
   0  -2  10        4.68        4.45      0.47 o 
   1  -2  10      520.28      493.16      7.24 o 
   2  -2  10       31.27       30.31      0.93 o 
   3  -2  10        0.26       -0.45      0.45 o 
   4  -2  10        0.13       -0.72      0.72 o 
   5  -2  10      129.92      124.41      3.53 o 
   6  -2  10       85.11       82.61      2.72 o 
   7  -2  10        3.62        3.30      1.13 o 
  -9  -1  10       14.94       14.44      0.88 o 
  -8  -1  10        1.23        1.25      0.59 o 
  -7  -1  10       47.38       51.09      1.28 o 
  -6  -1  10      144.37      147.49      2.46 o 
  -5  -1  10        8.99        5.87      0.52 o 
  -4  -1  10      111.62      104.17      1.62 o 
  -3  -1  10        1.75        2.05      0.37 o 
  -2  -1  10      384.06      375.11      4.76 o 
  -1  -1  10       30.70       29.53      0.92 o 
   0  -1  10       58.63       53.97      1.03 o 
   1  -1  10      302.77      284.91      3.75 o 
   2  -1  10      390.63      390.72      5.42 o 
   3  -1  10       19.51       16.38      0.96 o 
   4  -1  10        1.41       -0.06      0.71 o 
   5  -1  10       46.46       41.49      1.88 o 
   6  -1  10        2.33        0.43      0.78 o 
   7  -1  10       58.69       69.01      2.56 o 
  -9   0  10       37.18       35.14      1.30 o 
  -8   0  10        7.70        6.72      0.64 o 
  -7   0  10       50.68       50.15      1.33 o 
  -6   0  10      115.30      114.27      1.90 o 
  -5   0  10      334.97      357.64      4.70 o 
  -4   0  10       34.12       26.90      0.82 o 
  -3   0  10       42.46       37.74      0.96 o 
  -2   0  10       60.27       50.30      1.08 o 
  -1   0  10      547.29      518.67      7.35 o 
   0   0  10      225.60      210.52      2.70 o 
   1   0  10      132.21      132.38      1.87 o 
   2   0  10      274.84      251.40      3.39 o 
   3   0  10      212.52      216.44      3.69 o 
   4   0  10       32.09       33.81      1.65 o 
   5   0  10       69.91       66.16      2.40 o 
   6   0  10       82.19       86.78      2.82 o 
  -9   1  10        2.21       -0.29      0.58 o 
  -8   1  10       24.01       30.41      1.12 o 
  -7   1  10        4.46        3.87      0.57 o 
  -6   1  10        2.11       -0.17      0.52 o 
  -5   1  10      184.61      189.78      2.75 o 
  -4   1  10      731.84      710.75      8.71 o 
  -3   1  10      184.17      199.13      3.01 o 
  -2   1  10      258.33      249.99      3.34 o 
  -1   1  10        0.01       -0.22      0.22 o 
   0   1  10      664.33      645.14      7.61 o 
   1   1  10        7.51        9.76      0.74 o 
   2   1  10       71.36       66.71      1.38 o 
   3   1  10        3.09        4.78      0.67 o 
   4   1  10      212.54      223.05      5.45 o 
   5   1  10       18.55       21.33      1.56 o 
   6   1  10        0.87        0.61      0.87 o 
  -9   2  10        0.41       -0.06      0.65 o 
  -8   2  10       13.53       12.39      0.75 o 
  -7   2  10       76.94       71.01      1.60 o 
  -6   2  10      124.32      128.08      2.56 o 
  -5   2  10        7.64        4.97      0.48 o 
  -4   2  10      188.04      196.53      4.43 o 
  -3   2  10       89.75       85.19      2.13 o 
  -2   2  10     1222.30     1178.56     15.38 o 
  -1   2  10      226.14      208.31      3.31 o 
   0   2  10        0.39        0.61      0.44 o 
   1   2  10      181.77      207.99      3.19 o 
   2   2  10      261.70      282.64      4.12 o 
   3   2  10      136.01      129.36      3.47 o 
   4   2  10        0.99        2.66      1.62 o 
   5   2  10       44.03       44.50      1.94 o 
   6   2  10       57.82       55.82      2.26 o 
  -9   3  10        7.27        4.21      0.76 o 
  -8   3  10       15.69       18.34      1.17 o 
  -7   3  10       40.02       40.77      1.55 o 
  -6   3  10       45.16       46.56      1.44 o 
  -5   3  10       68.32       58.32      1.54 o 
  -4   3  10      271.64      279.91      4.68 o 
  -3   3  10      280.41      259.43      4.35 o 
  -2   3  10      470.20      451.62      7.12 o 
  -1   3  10      559.91      569.49      8.83 o 
   0   3  10     2594.18     2611.67     38.30 o 
   1   3  10       49.08       53.90      1.41 o 
   2   3  10        0.89        2.76      2.54 o 
   3   3  10        1.74        1.59      0.63 o 
   4   3  10      194.53      180.99      4.65 o 
   5   3  10       18.76       21.13      1.82 o 
   6   3  10       12.13       11.09      1.30 o 
  -8   4  10       89.14      100.63      3.11 o 
  -7   4  10        8.34        6.59      0.81 o 
  -6   4  10       17.69       15.82      1.15 o 
  -5   4  10        8.71        9.67      0.87 o 
  -4   4  10       33.88       35.80      1.46 o 
  -3   4  10      259.24      267.09      4.50 o 
  -2   4  10        2.03        1.86      0.50 o 
  -1   4  10        0.30        3.08      2.63 o 
   0   4  10      209.59      210.05      4.24 o 
   1   4  10        1.24        2.36      0.62 o 
   2   4  10        6.30        7.19      0.92 o 
   3   4  10       14.61        9.60      0.87 o 
   4   4  10       20.42       27.35      1.70 o 
   5   4  10        4.09        4.58      0.94 o 
   6   4  10        3.79        2.95      0.95 o 
  -8   5  10       10.06        9.10      1.10 o 
  -7   5  10       87.18       95.26      3.42 o 
  -6   5  10       21.32       18.06      1.31 o 
  -5   5  10       15.58       10.21      0.87 o 
  -4   5  10        1.28        1.65      0.65 o 
  -3   5  10        7.46        7.14      0.65 o 
  -2   5  10       10.15        8.00      0.65 o 
  -1   5  10      176.61      171.93      3.64 o 
   0   5  10      374.37      358.51     13.14 o 
   1   5  10       56.62       47.73      1.92 o 
   2   5  10      667.96      666.67     14.39 o 
   3   5  10        9.41        8.85      1.04 o 
   4   5  10       13.96       11.01      0.93 o 
   5   5  10        6.02        5.19      0.82 o 
  -8   6  10        4.66        5.92      1.00 o 
  -7   6  10        2.90        3.28      1.77 o 
  -6   6  10       91.25       95.79      2.61 o 
  -5   6  10      101.83       93.66      2.53 o 
  -4   6  10       88.80       88.61      2.39 o 
  -3   6  10       53.24       49.94      1.42 o 
  -2   6  10      122.48      112.14      2.67 o 
  -1   6  10        0.29       -0.65      0.81 o 
   0   6  10        1.22       -0.83      0.83 o 
   1   6  10        0.25       -0.98      0.98 o 
   2   6  10      249.15      256.80      8.81 o 
   3   6  10       43.78       43.51      2.46 o 
   4   6  10       61.93       56.54      2.31 o 
   5   6  10       25.74       28.80      1.81 o 
  -7   7  10        6.43        5.19      1.01 o 
  -6   7  10        0.43        0.27      0.86 o 
  -5   7  10        4.35        4.03      0.84 o 
  -4   7  10        4.54        3.63      0.94 o 
  -3   7  10        9.86       10.77      2.09 o 
  -2   7  10       20.70       14.77      1.00 o 
  -1   7  10       41.62       42.47      1.55 o 
   0   7  10       38.93       32.40      1.74 o 
   1   7  10       30.23       27.48      2.27 o 
   2   7  10        5.71        5.51      1.24 o 
   3   7  10        4.56        5.08      0.98 o 
   4   7  10      173.69      175.59      4.76 o 
  -6   8  10        0.65       -1.20      1.20 o 
  -5   8  10        1.69       -0.17      0.85 o 
  -4   8  10       45.47       47.21      2.21 o 
  -3   8  10       35.29       24.93      1.78 o 
  -2   8  10       21.24       20.06      1.25 o 
  -1   8  10        0.00       -0.35      0.58 o 
   0   8  10        0.64       -0.71      0.71 o 
   1   8  10        0.19       -0.17      1.11 o 
   2   8  10       50.72       50.14      3.12 o 
   3   8  10        0.05       -0.48      0.87 o 
  -6   9  10       60.52       69.46      3.80 o 
  -5   9  10       17.31       13.68      1.88 o 
  -4   9  10        1.63       -0.82      0.82 o 
  -3   9  10       24.38       22.86      1.73 o 
  -2   9  10       78.84       87.44      3.03 o 
  -1   9  10       25.97       18.67      1.56 o 
   0   9  10        1.72        1.43      0.89 o 
   1   9  10       54.34       60.10      3.46 o 
   2   9  10        4.83        3.19      0.98 o 
  -4  10  10        0.37        2.65      1.37 o 
  -3  10  10       12.92        8.35      1.24 o 
  -2  10  10        4.39        1.67      1.28 o 
  -1  10  10       26.77       31.37      2.65 o 
   0  10  10       13.40       12.91      1.80 o 
   1  10  10       78.38       74.80      4.02 o 
  -1 -12  11       34.14       32.36      3.55 o 
   0 -12  11        0.14       -1.15      1.80 o 
  -4 -11  11       17.85       17.14      1.69 o 
  -3 -11  11       25.35       24.93      2.02 o 
  -2 -11  11       27.55       33.30      3.31 o 
  -1 -11  11       66.84       71.44      2.29 o 
   0 -11  11        1.60        1.08      1.24 o 
   1 -11  11        0.09        2.57      1.45 o 
   2 -11  11        0.07        0.85      1.37 o 
  -5 -10  11       23.11       26.37      2.13 o 
  -4 -10  11        3.49       -0.02      1.18 o 
  -3 -10  11       16.60       16.41      2.01 o 
  -2 -10  11       24.07       26.99      1.94 o 
  -1 -10  11        0.48        0.85      0.75 o 
   0 -10  11      222.09      243.20      5.07 o 
   1 -10  11      195.98      215.08      7.82 o 
   2 -10  11       54.17       61.76      3.50 o 
   3 -10  11       16.01       15.90      2.01 o 
  -6  -9  11       12.13       13.48      1.53 o 
  -5  -9  11       50.61       53.91      2.62 o 
  -4  -9  11       13.77       13.58      1.40 o 
  -3  -9  11       63.88       58.01      2.51 o 
  -2  -9  11        0.16       -0.05      0.67 o 
  -1  -9  11        1.15        2.56      0.76 o 
   0  -9  11       21.67       18.54      1.53 o 
   1  -9  11      121.66      127.08      5.21 o 
   2  -9  11       33.20       36.29      2.74 o 
   3  -9  11       85.18       91.09      4.36 o 
   4  -9  11       10.35       12.99      1.92 o 
  -6  -8  11       42.07       44.80      2.34 o 
  -5  -8  11        3.30        1.94      0.80 o 
  -4  -8  11        0.87        0.23      0.75 o 
  -3  -8  11        4.54        3.89      0.84 o 
  -2  -8  11        0.37        0.01      0.55 o 
  -1  -8  11       18.88       16.73      1.14 o 
   0  -8  11        6.49        9.07      0.84 o 
   1  -8  11       98.09      103.78      4.49 o 
   2  -8  11       23.23       20.56      2.18 o 
   3  -8  11       43.60       48.77      3.03 o 
   4  -8  11       75.27       76.47      3.89 o 
   5  -8  11      215.55      241.59      8.76 o 
  -7  -7  11       21.47       27.31      1.62 o 
  -6  -7  11       21.42       23.67      1.28 o 
  -5  -7  11        1.30        1.58      0.68 o 
  -4  -7  11        2.31        2.73      0.65 o 
  -3  -7  11      179.85      185.29      4.04 o 
  -2  -7  11       45.25       39.73      1.50 o 
  -1  -7  11        2.44        3.16      0.69 o 
   0  -7  11        6.61        6.23      1.33 o 
   1  -7  11      146.47      150.76      3.28 o 
   2  -7  11        5.04        3.71      0.93 o 
   3  -7  11        0.06       -0.30      1.11 o 
   4  -7  11        1.06        1.41      1.24 o 
   5  -7  11       27.34       25.40      1.84 o 
  -7  -6  11       97.86      115.23      2.59 o 
  -6  -6  11      120.85      113.84      2.55 o 
  -5  -6  11       12.46        9.64      0.83 o 
  -4  -6  11       34.00       29.89      1.43 o 
  -3  -6  11      226.94      234.01      5.08 o 
  -2  -6  11      218.21      195.04      3.99 o 
  -1  -6  11        2.82        2.29      0.68 o 
   0  -6  11       50.43       48.46      1.64 o 
   1  -6  11      318.30      316.95      5.95 o 
   2  -6  11        9.89       14.93      1.06 o 
   3  -6  11       27.67       21.58      1.36 o 
   4  -6  11       10.67       10.50      1.14 o 
   5  -6  11        0.03       -0.10      0.85 o 
  -8  -5  11       16.17       12.20      0.94 o 
  -7  -5  11        0.43        0.57      0.64 o 
  -6  -5  11       37.99       34.64      1.35 o 
  -5  -5  11       32.67       30.84      1.25 o 
  -4  -5  11       10.12        6.50      0.72 o 
  -3  -5  11       76.50       76.28      2.13 o 
  -2  -5  11       47.09       50.20      1.43 o 
  -1  -5  11       74.06       73.75      2.72 o 
   0  -5  11       15.52       15.34      1.59 o 
   1  -5  11      698.48      706.42     14.55 o 
   2  -5  11      122.83      132.04      3.08 o 
   3  -5  11        0.04        0.60      0.68 o 
   4  -5  11       18.76       21.80      1.58 o 
   5  -5  11        6.22        4.88      0.98 o 
   6  -5  11       15.33       13.64      1.35 o 
  -8  -4  11        1.04        2.38      0.74 o 
  -7  -4  11       13.01       12.85      0.90 o 
  -6  -4  11        4.97        4.07      0.68 o 
  -5  -4  11       12.66       10.79      0.83 o 
  -4  -4  11      103.91       98.53      2.35 o 
  -3  -4  11       91.09       99.25      2.08 o 
  -2  -4  11      310.66      304.62      4.96 o 
  -1  -4  11       68.86       63.63      1.60 o 
   0  -4  11       90.44       81.03      2.13 o 
   1  -4  11        2.27        0.97      0.53 o 
   2  -4  11       58.98       49.23      1.72 o 
   3  -4  11       13.53       11.29      0.93 o 
   4  -4  11        3.95        4.25      0.91 o 
   5  -4  11        1.50        2.41      0.90 o 
   6  -4  11        6.29        7.68      1.09 o 
  -8  -3  11       48.55       49.79      1.78 o 
  -7  -3  11       32.46       33.48      1.31 o 
  -6  -3  11        2.45        2.31      0.66 o 
  -5  -3  11       72.47       77.43      2.04 o 
  -4  -3  11      590.53      528.67      8.25 o 
  -3  -3  11        0.24       -0.13      0.41 o 
  -2  -3  11       17.27       21.09      0.97 o 
  -1  -3  11       70.06       60.20      1.54 o 
   0  -3  11       28.54       30.87      1.41 o 
   1  -3  11        0.66        0.66      0.48 o 
   2  -3  11        0.89       -0.12      0.61 o 
   3  -3  11       32.53       32.20      1.43 o 
   4  -3  11      127.45      118.07      3.46 o 
   5  -3  11       86.42      107.66      3.30 o 
   6  -3  11       42.34       39.48      1.99 o 
  -8  -2  11        7.67        7.08      0.84 o 
  -7  -2  11        0.87        1.52      0.58 o 
  -6  -2  11        7.79        6.07      0.71 o 
  -5  -2  11      276.52      275.44      4.64 o 
  -4  -2  11       19.71       17.39      0.96 o 
  -3  -2  11       41.28       36.04      1.13 o 
  -2  -2  11        6.40        3.03      0.64 o 
  -1  -2  11      936.78      940.75     13.85 o 
   0  -2  11      133.58      122.42      2.40 o 
   1  -2  11       63.87       63.09      1.55 o 
   2  -2  11      105.84      117.01      2.27 o 
   3  -2  11      208.05      204.70      4.17 o 
   4  -2  11       31.36       30.68      1.70 o 
   5  -2  11        0.14        0.60      0.80 o 
   6  -2  11        3.49        2.47      0.93 o 
  -9  -1  11        0.33       -0.30      0.72 o 
  -8  -1  11       71.46       84.14      2.30 o 
  -7  -1  11        0.24        0.08      0.64 o 
  -6  -1  11       22.73       18.41      1.22 o 
  -5  -1  11       35.07       35.00      1.53 o 
  -4  -1  11      366.82      360.86      8.66 o 
  -3  -1  11       24.94       21.65      0.88 o 
  -2  -1  11      349.95      326.79      5.24 o 
  -1  -1  11       61.53       60.30      1.54 o 
   0  -1  11      277.20      262.11      4.34 o 
   1  -1  11       28.70       28.62      1.09 o 
   2  -1  11      124.93      123.73      2.39 o 
   3  -1  11       45.40       34.73      1.47 o 
   4  -1  11      130.42      138.88      3.85 o 
   5  -1  11       16.98       18.52      2.20 o 
   6  -1  11        1.40        0.69      0.87 o 
  -9   0  11       22.19       19.86      1.26 o 
  -8   0  11       48.40       49.78      1.74 o 
  -7   0  11       62.87       55.34      1.60 o 
  -6   0  11        3.59        2.94      0.59 o 
  -5   0  11        0.75        0.21      0.60 o 
  -4   0  11       74.82       65.74      1.90 o 
  -3   0  11      217.74      221.25      3.73 o 
  -2   0  11       23.09       19.86      0.92 o 
  -1   0  11       46.28       39.70      1.22 o 
   0   0  11      114.79      109.21      2.21 o 
   1   0  11       29.28       29.67      1.10 o 
   2   0  11       57.26       58.57      1.33 o 
   3   0  11        2.68        1.62      0.64 o 
   4   0  11        4.73        6.52      2.48 o 
   5   0  11        7.65        7.20      1.04 o 
   6   0  11      125.50      136.65      3.97 o 
  -8   1  11        6.47        5.59      0.83 o 
  -7   1  11        2.51        5.45      0.71 o 
  -6   1  11       75.84       80.34      1.95 o 
  -5   1  11       25.71       21.11      0.92 o 
  -4   1  11        5.97        2.61      0.68 o 
  -3   1  11      322.77      314.17      5.05 o 
  -2   1  11      314.02      321.85      5.91 o 
  -1   1  11       70.67       76.18      1.74 o 
   0   1  11       36.40       25.70      1.06 o 
   1   1  11        8.28        5.79      0.54 o 
   2   1  11      453.47      437.88      6.94 o 
   3   1  11      136.95      143.12      3.30 o 
   4   1  11      198.90      193.39      4.98 o 
   5   1  11        1.88        0.97      0.82 o 
   6   1  11       12.52       14.71      1.33 o 
  -8   2  11       23.49       26.69      1.43 o 
  -7   2  11        8.96        8.74      0.79 o 
  -6   2  11       70.83       76.80      1.93 o 
  -5   2  11      117.71      101.69      2.59 o 
  -4   2  11      389.28      419.22      7.86 o 
  -3   2  11       76.06       71.64      1.91 o 
  -2   2  11       41.89       41.17      1.42 o 
  -1   2  11        0.53        1.03      0.57 o 
   0   2  11      421.43      448.18      6.98 o 
   1   2  11       22.29       23.03      0.92 o 
   2   2  11        0.28       -0.59      0.59 o 
   3   2  11        1.65        2.31      0.70 o 
   4   2  11       59.84       62.59      2.39 o 
   5   2  11        0.15       -0.02      0.80 o 
   6   2  11        0.01       -0.86      0.86 o 
  -8   3  11        0.09       -0.62      0.72 o 
  -7   3  11        0.50        0.56      0.68 o 
  -6   3  11       64.76       68.40      2.08 o 
  -5   3  11      116.50      119.37      2.91 o 
  -4   3  11        0.40        0.06      0.64 o 
  -3   3  11        0.00       -0.12      0.48 o 
  -2   3  11       53.70       63.43      1.80 o 
  -1   3  11        0.11        2.22      0.73 o 
   0   3  11      131.86      132.84      3.00 o 
   1   3  11      143.80      133.15      2.58 o 
   2   3  11      237.58      248.48      4.94 o 
   3   3  11        6.51        4.14      0.77 o 
   4   3  11        7.35        9.19      1.08 o 
   5   3  11        2.16        1.81      0.88 o 
  -8   4  11        9.02        8.46      1.11 o 
  -7   4  11       19.26       15.46      1.34 o 
  -6   4  11       80.80       92.36      2.55 o 
  -5   4  11       39.13       43.31      1.67 o 
  -4   4  11       26.46       21.69      1.23 o 
  -3   4  11       73.18       80.15      1.86 o 
  -2   4  11      108.18      109.97      2.63 o 
  -1   4  11     1107.04     1135.65     23.86 o 
   0   4  11      224.71      217.60      4.42 o 
   1   4  11      226.40      223.21      5.45 o 
   2   4  11       65.81       60.40      3.21 o 
   3   4  11        3.43        3.33      0.75 o 
   4   4  11        0.39        0.77      0.87 o 
   5   4  11        1.68        0.31      0.89 o 
  -8   5  11       13.30       13.89      1.29 o 
  -7   5  11        0.44        0.27      0.81 o 
  -6   5  11        6.71        4.24      0.84 o 
  -5   5  11        9.57        8.41      0.90 o 
  -4   5  11        3.25        3.84      0.75 o 
  -3   5  11       11.98       11.22      0.99 o 
  -2   5  11        0.17       -0.54      0.54 o 
  -1   5  11       11.61       12.91      1.24 o 
   0   5  11       38.16       32.91      1.68 o 
   1   5  11      271.43      287.26      6.78 o 
   2   5  11       59.56       61.29      3.29 o 
   3   5  11      132.49      120.88      5.00 o 
   4   5  11      105.21      107.37      4.70 o 
   5   5  11        0.04       -0.51      1.24 o 
  -7   6  11        0.54        1.46      0.89 o 
  -6   6  11      109.88      110.36      3.44 o 
  -5   6  11        6.83        6.91      0.92 o 
  -4   6  11       42.93       43.28      2.50 o 
  -3   6  11       19.25       18.69      1.50 o 
  -2   6  11        7.30        7.01      0.78 o 
  -1   6  11       20.45       21.94      1.21 o 
   0   6  11      241.24      250.91      6.12 o 
   1   6  11       10.67       10.73      1.58 o 
   2   6  11        2.15        3.08      1.24 o 
   3   6  11       67.65       70.06      3.63 o 
   4   6  11      171.92      184.01      7.01 o 
  -7   7  11       43.86       46.72      3.12 o 
  -6   7  11        0.18        1.33      1.24 o 
  -5   7  11       26.62       22.59      1.72 o 
  -4   7  11        0.30        1.15      0.87 o 
  -3   7  11      144.45      142.59      4.22 o 
  -2   7  11        1.82        0.06      0.67 o 
  -1   7  11       11.12        9.62      1.20 o 
   0   7  11        7.66        6.78      1.03 o 
   1   7  11       94.76       97.71      4.40 o 
   2   7  11       23.89       24.71      2.35 o 
   3   7  11       58.13       65.14      3.59 o 
  -6   8  11       15.02       19.19      2.31 o 
  -5   8  11       46.66       44.67      3.08 o 
  -4   8  11       40.31       40.85      2.54 o 
  -3   8  11       19.31       13.53      1.58 o 
  -2   8  11       26.91       28.55      1.83 o 
  -1   8  11       76.47       74.12      2.69 o 
   0   8  11       19.56       18.08      1.48 o 
   1   8  11        1.03        1.80      1.28 o 
   2   8  11       57.27       63.30      3.59 o 
  -5   9  11       33.55       46.55      3.21 o 
  -4   9  11       17.20       24.76      3.33 o 
  -3   9  11        3.34        2.13      1.00 o 
  -2   9  11        0.00       -0.81      0.81 o 
  -1   9  11       16.52       16.29      1.44 o 
   0   9  11       37.84       41.80      3.08 o 
   1   9  11       41.79       41.63      3.03 o 
  -3  10  11       32.33       40.01      3.08 o 
  -2  10  11       12.14       13.98      1.97 o 
  -2 -11  12        2.45        3.03      1.19 o 
  -1 -11  12       29.01       33.50      2.18 o 
   0 -11  12       40.52       50.47      5.64 o 
  -4 -10  12      108.85      119.32      4.08 o 
  -3 -10  12       22.33       21.26      1.89 o 
  -2 -10  12        3.20        4.40      1.21 o 
  -1 -10  12        1.83        0.21      0.79 o 
   0 -10  12       47.35       51.08      3.25 o 
   1 -10  12        5.54        6.50      1.67 o 
   2 -10  12      100.87      114.34      5.13 o 
  -5  -9  12       57.35       56.60      2.64 o 
  -4  -9  12      107.59      127.46      4.11 o 
  -3  -9  12       40.99       41.65      2.17 o 
  -2  -9  12        0.21       -0.18      0.79 o 
  -1  -9  12      148.30      142.09      4.00 o 
   0  -9  12        0.37       -0.86      0.86 o 
   1  -9  12        1.08       -0.85      1.20 o 
   2  -9  12       23.06       28.64      2.61 o 
   3  -9  12       40.41       39.84      3.03 o 
  -6  -8  12        0.35       -0.29      1.13 o 
  -5  -8  12       11.50        8.71      1.06 o 
  -4  -8  12       18.70       15.14      1.18 o 
  -3  -8  12        5.48        3.46      0.87 o 
  -2  -8  12       26.51       31.30      1.48 o 
  -1  -8  12        1.27        1.93      0.97 o 
   0  -8  12       14.41       12.32      1.42 o 
   1  -8  12       13.64       14.21      1.37 o 
   2  -8  12        0.97        0.17      1.24 o 
   3  -8  12        0.00       -1.20      1.20 o 
   4  -8  12       28.21       37.27      2.95 o 
  -7  -7  12        2.29        2.97      1.02 o 
  -6  -7  12       18.03       16.60      1.25 o 
  -5  -7  12       39.03       51.21      1.93 o 
  -4  -7  12        0.11       -0.42      0.71 o 
  -3  -7  12        3.09        2.70      0.77 o 
  -2  -7  12       42.21       51.33      1.75 o 
  -1  -7  12      198.38      200.36      4.18 o 
   0  -7  12        0.56        0.52      0.77 o 
   1  -7  12        2.92        8.39      6.22 o 
   2  -7  12        0.48       -0.73      1.07 o 
   3  -7  12       23.38       18.47      2.18 o 
   4  -7  12       30.18       32.19      2.69 o 
  -7  -6  12        5.44        4.53      0.82 o 
  -6  -6  12       20.57       25.45      1.35 o 
  -5  -6  12      102.51      117.69      2.60 o 
  -4  -6  12       38.02       37.29      1.63 o 
  -3  -6  12        5.64        3.94      0.78 o 
  -2  -6  12       23.21       29.27      1.38 o 
  -1  -6  12       20.84       24.52      1.29 o 
   0  -6  12       68.16       81.27      2.22 o 
   1  -6  12      100.48       98.35      2.45 o 
   2  -6  12       42.88       38.38      2.01 o 
   3  -6  12       29.30       28.00      2.39 o 
   4  -6  12        0.27        1.41      1.33 o 
   5  -6  12        3.13        1.71      1.45 o 
  -7  -5  12        0.53       -0.47      0.67 o 
  -6  -5  12       86.99       81.19      2.09 o 
  -5  -5  12       13.61       11.81      0.88 o 
  -4  -5  12        3.78        6.20      0.73 o 
  -3  -5  12       17.37       18.04      1.12 o 
  -2  -5  12      102.57       99.47      2.48 o 
  -1  -5  12        0.09       -0.18      0.63 o 
   0  -5  12       74.54       87.36      2.30 o 
   1  -5  12       31.66       32.71      1.43 o 
   2  -5  12        8.81       10.62      1.18 o 
   3  -5  12        7.72       11.20      1.62 o 
   4  -5  12       87.37       96.24      3.27 o 
   5  -5  12       58.57       67.00      2.74 o 
  -8  -4  12        0.03       -0.73      0.73 o 
  -7  -4  12        0.42        0.17      0.66 o 
  -6  -4  12       29.10       24.50      1.39 o 
  -5  -4  12       50.35       41.42      1.46 o 
  -4  -4  12       67.35       55.75      1.63 o 
  -3  -4  12      479.03      486.31      7.57 o 
  -2  -4  12       11.28        4.94      0.77 o 
  -1  -4  12       34.79       33.14      1.40 o 
   0  -4  12       18.60       15.32      1.04 o 
   1  -4  12      581.94      585.08     11.60 o 
   2  -4  12       14.32       17.40      1.14 o 
   3  -4  12      124.54      142.76      3.94 o 
   4  -4  12       31.44       35.63      1.90 o 
   5  -4  12        1.37        1.48      0.94 o 
  -8  -3  12        0.14       -0.05      0.71 o 
  -7  -3  12       38.36       37.27      1.40 o 
  -6  -3  12       11.40        6.46      0.76 o 
  -5  -3  12      230.89      234.65      4.17 o 
  -4  -3  12       61.19       52.94      1.72 o 
  -3  -3  12       17.25       14.26      0.88 o 
  -2  -3  12      359.98      319.84      6.01 o 
  -1  -3  12      123.78      121.69      2.81 o 
   0  -3  12       25.37       26.34      1.69 o 
   1  -3  12       27.54       27.47      1.22 o 
   2  -3  12        9.01        6.11      0.84 o 
   3  -3  12       67.50       71.57      2.18 o 
   4  -3  12       13.04       13.11      1.25 o 
   5  -3  12       13.17       13.08      1.29 o 
  -8  -2  12        4.41        5.78      0.87 o 
  -7  -2  12       44.39       47.39      1.94 o 
  -6  -2  12      164.47      164.61      3.41 o 
  -5  -2  12       11.44        9.32      0.81 o 
  -4  -2  12       44.39       38.02      1.53 o 
  -3  -2  12       89.23       97.76      2.08 o 
  -2  -2  12      291.00      277.47      4.63 o 
  -1  -2  12      122.74      116.44      2.74 o 
   0  -2  12      458.23      422.41      7.67 o 
   1  -2  12      261.19      253.92      4.29 o 
   2  -2  12      198.41      201.41      4.18 o 
   3  -2  12        7.26        7.61      0.85 o 
   4  -2  12       41.01       38.84      1.94 o 
   5  -2  12      118.39      115.39      3.74 o 
  -8  -1  12       43.04       44.37      1.76 o 
  -7  -1  12       56.97       71.32      2.18 o 
  -6  -1  12       98.91      104.11      2.29 o 
  -5  -1  12        1.20        0.10      0.71 o 
  -4  -1  12      157.94      151.94      4.39 o 
  -3  -1  12       77.05       87.49      1.93 o 
  -2  -1  12      189.04      200.49      4.70 o 
  -1  -1  12        4.23        4.46      0.71 o 
   0  -1  12      384.03      367.41      6.78 o 
   1  -1  12       17.92       12.85      1.10 o 
   2  -1  12      258.55      249.94      4.98 o 
   3  -1  12       19.20       19.25      1.22 o 
   4  -1  12        0.55        0.36      0.77 o 
   5  -1  12        7.34        7.86      1.14 o 
  -8   0  12        1.22        0.21      0.72 o 
  -7   0  12       28.92       28.02      1.48 o 
  -6   0  12      196.19      193.45      4.09 o 
  -5   0  12       18.07       20.24      1.02 o 
  -4   0  12        1.42        0.54      0.76 o 
  -3   0  12      152.93      153.04      2.84 o 
  -2   0  12       91.35       93.92      2.04 o 
  -1   0  12       24.97       21.57      1.72 o 
   0   0  12       10.09        2.48      0.66 o 
   1   0  12       63.96       48.44      1.44 o 
   2   0  12      100.24      102.29      2.60 o 
   3   0  12      324.42      326.26      6.55 o 
   4   0  12       59.82       59.50      2.39 o 
   5   0  12        2.00        5.03      1.05 o 
  -8   1  12       18.86       21.87      1.43 o 
  -7   1  12       67.52       68.86      2.02 o 
  -6   1  12        9.88        9.17      0.83 o 
  -5   1  12       17.26       19.45      1.00 o 
  -4   1  12       71.52       72.68      2.31 o 
  -3   1  12        3.82        0.15      0.49 o 
  -2   1  12        7.29        4.62      0.61 o 
  -1   1  12      129.00      128.78      2.90 o 
   0   1  12      126.03      130.42      2.97 o 
   1   1  12        0.01       -0.68      0.68 o 
   2   1  12       15.31       13.26      0.99 o 
   3   1  12        0.99        0.07      0.71 o 
   4   1  12      128.61      131.76      3.88 o 
   5   1  12        5.36        4.60      1.07 o 
  -8   2  12       83.17       91.95      2.52 o 
  -7   2  12       15.70       12.73      1.05 o 
  -6   2  12        6.54        7.73      0.80 o 
  -5   2  12        1.47       -0.55      0.55 o 
  -4   2  12       45.99       48.93      1.99 o 
  -3   2  12       48.89       50.72      1.45 o 
  -2   2  12       51.27       51.73      1.67 o 
  -1   2  12      100.07       91.48      2.31 o 
   0   2  12       10.35        7.74      0.78 o 
   1   2  12       13.03        8.88      0.83 o 
   2   2  12       37.39       33.54      2.65 o 
   3   2  12        4.02        2.75      1.15 o 
   4   2  12       25.87       24.41      1.74 o 
   5   2  12       37.97       39.86      2.16 o 
  -8   3  12        2.13        2.16      0.84 o 
  -7   3  12        5.43        2.97      0.83 o 
  -6   3  12       18.35       16.65      1.22 o 
  -5   3  12       18.02       18.41      1.26 o 
  -4   3  12        7.26        4.73      0.75 o 
  -3   3  12        7.01        7.32      2.37 o 
  -2   3  12      158.15      159.47      6.71 o 
  -1   3  12       29.88       26.64      2.03 o 
   0   3  12       15.15       17.52      2.52 o 
   1   3  12       56.86       56.75      1.79 o 
   2   3  12       89.29      103.05      3.23 o 
   3   3  12       40.96       44.84      2.82 o 
   4   3  12        0.25        0.60      1.15 o 
   5   3  12        1.83        0.56      1.33 o 
  -7   4  12       16.39       15.27      1.39 o 
  -6   4  12       89.22       87.74      2.55 o 
  -5   4  12        7.85        6.78      0.92 o 
  -4   4  12      199.89      203.92      5.77 o 
  -3   4  12       28.63       34.37      1.82 o 
  -2   4  12      232.43      225.82      5.56 o 
  -1   4  12       79.40       83.48      2.74 o 
   0   4  12      213.65      214.96      5.36 o 
   1   4  12       11.86       10.30      1.58 o 
   2   4  12       64.70       78.26      3.80 o 
   3   4  12       41.37       39.71      2.78 o 
   4   4  12       46.97       49.71      3.12 o 
  -7   5  12       25.95       32.04      1.94 o 
  -6   5  12        6.91        5.26      1.05 o 
  -5   5  12       51.68       52.13      2.37 o 
  -4   5  12      173.83      173.75      5.94 o 
  -3   5  12        0.01       -0.32      0.85 o 
  -2   5  12      185.73      181.64      4.71 o 
  -1   5  12       94.64       87.59      2.84 o 
   0   5  12       24.04       21.88      1.62 o 
   1   5  12       42.77       40.22      2.78 o 
   2   5  12       84.51       85.87      4.10 o 
   3   5  12       10.45        8.89      1.58 o 
   4   5  12       18.99       20.00      2.31 o 
  -6   6  12        8.49       11.50      1.75 o 
  -5   6  12       13.31       18.19      1.62 o 
  -4   6  12        4.00        0.94      0.92 o 
  -3   6  12       38.77       34.04      1.92 o 
  -2   6  12      160.10      173.12      3.88 o 
  -1   6  12       67.13       64.71      2.48 o 
   0   6  12       23.81       14.94      1.30 o 
   1   6  12        4.93        2.99      1.33 o 
   2   6  12       84.73       93.91      4.40 o 
   3   6  12        7.97        7.74      1.58 o 
  -6   7  12      131.51      134.77      5.64 o 
  -5   7  12       47.68       39.67      2.95 o 
  -4   7  12       48.40       50.37      2.39 o 
  -3   7  12        6.98        3.49      0.96 o 
  -2   7  12       16.46       19.98      1.72 o 
  -1   7  12       21.40       17.69      1.42 o 
   0   7  12       36.31       34.84      2.74 o 
   1   7  12       25.34       21.63      2.35 o 
   2   7  12       19.37       19.41      2.31 o 
  -5   8  12        1.09        1.50      1.37 o 
  -4   8  12       12.36       14.87      1.60 o 
  -3   8  12        8.74        7.72      1.23 o 
  -2   8  12       59.32       68.27      3.14 o 
  -1   8  12        0.00       -0.80      0.80 o 
   0   8  12        8.49        7.39      1.62 o 
   1   8  12       12.47       13.89      1.92 o 
  -3   9  12       17.87       14.95      1.53 o 
  -2   9  12       48.93       51.04      3.46 o 
   0   9  12        0.13       -1.20      1.20 o 
  -3 -10  13       11.26       11.27      2.46 o 
  -2 -10  13       30.90       32.02      2.26 o 
  -1 -10  13       14.52       15.06      1.54 o 
   0 -10  13        0.83        0.47      1.37 o 
   1 -10  13        6.28        5.98      1.67 o 
  -4  -9  13       94.78      106.05      3.39 o 
  -3  -9  13       35.70       33.07      1.77 o 
  -2  -9  13       39.57       42.69      2.34 o 
  -1  -9  13       10.35       10.08      1.04 o 
   0  -9  13       38.77       44.37      3.08 o 
   1  -9  13       24.03       21.29      2.44 o 
   2  -9  13        2.78        3.03      1.50 o 
  -5  -8  13        0.27       -0.56      0.88 o 
  -4  -8  13        7.80        8.50      1.09 o 
  -3  -8  13       17.92       15.18      1.33 o 
  -2  -8  13       17.77       18.14      1.33 o 
  -1  -8  13       71.61       69.76      2.17 o 
   0  -8  13       11.92        9.00      1.43 o 
   1  -8  13       15.15       11.91      1.67 o 
   2  -8  13        4.98        5.64      1.54 o 
   3  -8  13       28.74       31.59      2.78 o 
  -6  -7  13        5.73        4.21      1.01 o 
  -5  -7  13        0.25       -0.06      0.84 o 
  -4  -7  13       35.11       34.84      1.71 o 
  -3  -7  13       28.83       32.56      1.59 o 
  -2  -7  13       27.33       28.92      1.44 o 
  -1  -7  13        1.89        2.18      0.78 o 
   0  -7  13       64.15       74.19      2.21 o 
   1  -7  13       16.87       19.58      1.63 o 
   2  -7  13       32.17       33.48      2.65 o 
   3  -7  13        6.37        9.62      1.71 o 
  -6  -6  13        0.03       -0.14      0.83 o 
  -5  -6  13       54.34       48.74      1.92 o 
  -4  -6  13        7.52        8.82      0.98 o 
  -3  -6  13       45.21       45.89      1.80 o 
  -2  -6  13       29.82       30.84      1.46 o 
  -1  -6  13      126.44      128.98      3.10 o 
   0  -6  13       79.31       91.33      2.47 o 
   1  -6  13      180.28      179.80      4.83 o 
   2  -6  13        0.20       -0.91      0.91 o 
   3  -6  13       10.15        8.46      1.62 o 
   4  -6  13        1.76       -0.64      1.33 o 
  -7  -5  13       19.51       20.17      1.21 o 
  -6  -5  13        9.09       12.06      0.95 o 
  -5  -5  13       16.16       11.90      1.06 o 
  -4  -5  13       50.32       46.18      1.78 o 
  -3  -5  13       29.59       26.94      1.79 o 
  -2  -5  13       86.08       95.98      2.49 o 
  -1  -5  13        0.14       -0.66      0.69 o 
   0  -5  13        2.78        2.45      0.74 o 
   1  -5  13       57.47       55.30      2.40 o 
   2  -5  13      735.77      812.48     22.57 o 
   3  -5  13        2.78        4.92      1.45 o 
   4  -5  13       83.51       82.96      4.15 o 
  -7  -4  13        6.20        6.50      0.84 o 
  -6  -4  13       17.85       20.37      1.20 o 
  -5  -4  13       23.04       26.25      1.47 o 
  -4  -4  13      127.76      135.53      3.26 o 
  -3  -4  13       64.85       60.34      1.87 o 
  -2  -4  13        1.21       -0.16      0.66 o 
  -1  -4  13      691.84      688.36     12.10 o 
   0  -4  13        0.08        0.50      0.88 o 
   1  -4  13        4.31        4.57      1.00 o 
   2  -4  13       18.41       15.66      1.43 o 
   3  -4  13      190.05      193.03      7.22 o 
   4  -4  13        0.08        0.26      1.28 o 
  -7  -3  13       11.78       11.89      1.06 o 
  -6  -3  13        9.39        9.22      0.85 o 
  -5  -3  13       58.47       73.24      1.96 o 
  -4  -3  13       75.31       71.64      1.92 o 
  -3  -3  13       28.88       33.67      2.12 o 
  -2  -3  13       51.19       48.29      1.89 o 
  -1  -3  13      138.01      128.54      3.03 o 
   0  -3  13       15.53       14.26      1.07 o 
   1  -3  13      304.82      324.63      6.18 o 
   2  -3  13       62.12       57.48      2.93 o 
   3  -3  13       26.35       28.64      2.48 o 
   4  -3  13       48.53       53.34      3.21 o 
   5  -3  13       38.00       41.16      2.99 o 
  -8  -2  13       14.36       13.25      1.08 o 
  -7  -2  13       17.33       21.25      1.51 o 
  -6  -2  13       16.31       16.67      1.02 o 
  -5  -2  13       32.73       40.64      1.52 o 
  -4  -2  13        8.16        6.10      0.84 o 
  -3  -2  13       10.41        9.69      1.13 o 
  -2  -2  13       87.64       78.26      2.22 o 
  -1  -2  13       85.36       95.50      2.47 o 
   0  -2  13        7.20        9.69      0.89 o 
   1  -2  13       75.63       68.35      2.06 o 
   2  -2  13        3.63        1.92      0.92 o 
   3  -2  13       51.26       46.63      2.95 o 
   4  -2  13       17.58       20.22      2.18 o 
   5  -2  13        4.88        3.46      1.37 o 
  -8  -1  13        1.07        0.26      0.75 o 
  -7  -1  13       25.41       26.62      1.49 o 
  -6  -1  13        1.49        2.61      0.81 o 
  -5  -1  13       77.89       86.57      2.08 o 
  -4  -1  13       10.81       11.59      0.97 o 
  -3  -1  13      134.36      122.77      2.85 o 
  -2  -1  13       33.57       35.16      1.44 o 
  -1  -1  13       31.14       31.39      1.44 o 
   0  -1  13        5.84        7.39      1.03 o 
   1  -1  13        3.22        1.32      0.87 o 
   2  -1  13        0.04       -0.77      0.77 o 
   3  -1  13       47.79       35.48      2.61 o 
   4  -1  13        1.36        0.43      1.20 o 
   5  -1  13       20.97       21.12      2.31 o 
  -8   0  13       11.70       13.42      1.10 o 
  -7   0  13       11.21       12.38      1.05 o 
  -6   0  13       72.94       71.38      2.81 o 
  -5   0  13        4.69        3.82      0.68 o 
  -4   0  13       53.05       54.69      1.84 o 
  -3   0  13      103.43      102.92      2.54 o 
  -2   0  13        5.45        2.33      0.66 o 
  -1   0  13        8.32        4.59      0.96 o 
   0   0  13       22.45       13.90      1.00 o 
   1   0  13       46.43       53.23      1.82 o 
   2   0  13      223.03      200.16      5.18 o 
   3   0  13       14.33       12.57      1.71 o 
   4   0  13        1.53        0.90      1.24 o 
   5   0  13       14.72       12.35      1.84 o 
  -8   1  13       39.85       36.51      1.71 o 
  -7   1  13       26.91       32.33      1.60 o 
  -6   1  13       18.60       15.48      1.15 o 
  -5   1  13       17.05       11.21      1.01 o 
  -4   1  13       35.40       25.58      1.39 o 
  -3   1  13      264.34      269.04      5.26 o 
  -2   1  13       38.80       42.77      1.55 o 
  -1   1  13        7.92        7.40      0.82 o 
   0   1  13        0.68        0.52      0.62 o 
   1   1  13      322.89      333.42      7.83 o 
   2   1  13        0.26       -0.49      0.85 o 
   3   1  13       28.60       23.77      2.27 o 
   4   1  13       18.24       21.33      2.39 o 
  -7   2  13        1.92        0.77      0.76 o 
  -6   2  13       77.41       76.06      2.06 o 
  -5   2  13        0.31       -0.68      0.68 o 
  -4   2  13        0.03        0.50      0.88 o 
  -3   2  13      101.95      105.27      2.70 o 
  -2   2  13       26.86       22.57      1.24 o 
  -1   2  13       48.13       39.91      1.58 o 
   0   2  13       10.30        8.13      0.85 o 
   1   2  13        2.20        1.60      0.91 o 
   2   2  13        2.57        0.81      0.85 o 
   3   2  13       88.68       88.01      4.15 o 
   4   2  13       31.11       26.42      2.44 o 
  -7   3  13        6.99        7.86      0.97 o 
  -6   3  13       48.15       50.13      2.20 o 
  -5   3  13       43.19       50.79      2.37 o 
  -4   3  13       72.32       66.85      3.55 o 
  -3   3  13      121.24      121.82      5.09 o 
  -2   3  13       10.84       10.63      1.22 o 
  -1   3  13        6.15        7.48      0.86 o 
   0   3  13        2.04        2.89      0.76 o 
   1   3  13      112.87      109.04      3.48 o 
   2   3  13        0.89       -0.13      0.84 o 
   3   3  13       12.11       10.22      1.62 o 
   4   3  13        8.09        7.14      1.54 o 
  -7   4  13       23.04       34.16      1.72 o 
  -6   4  13       10.84        6.92      1.50 o 
  -5   4  13        3.21        2.17      0.99 o 
  -4   4  13      118.69      116.58      3.74 o 
  -3   4  13       38.76       52.57      3.25 o 
  -2   4  13        8.25        7.98      1.03 o 
  -1   4  13        8.81        7.85      1.04 o 
   0   4  13      591.44      617.03     13.60 o 
   1   4  13        1.85       10.77      1.88 o 
   2   4  13       45.39       44.89      2.21 o 
   3   4  13        1.34        0.47      1.20 o 
  -6   5  13       94.17       99.12      4.66 o 
  -5   5  13       26.61       35.01      2.15 o 
  -4   5  13        0.02       -0.40      0.90 o 
  -3   5  13        3.54        4.49      1.41 o 
  -2   5  13      178.66      198.67      5.17 o 
  -1   5  13      150.00      161.01      4.44 o 
   0   5  13      243.96      239.20      6.01 o 
   1   5  13        0.25        1.15      1.24 o 
   2   5  13        8.00       10.41      1.29 o 
   3   5  13       28.08       28.55      2.56 o 
  -6   6  13        2.87        0.38      1.37 o 
  -5   6  13       22.73       27.01      2.69 o 
  -4   6  13       87.45       95.90      3.46 o 
  -3   6  13       73.71       85.57      4.12 o 
  -2   6  13        1.01        0.13      1.28 o 
  -1   6  13       47.29       53.09      2.34 o 
   0   6  13       34.02       42.91      3.08 o 
   1   6  13        8.39        7.95      1.58 o 
   2   6  13       15.67       14.75      1.88 o 
  -5   7  13        2.06        1.67      1.37 o 
  -4   7  13       64.43       65.80      2.89 o 
  -3   7  13        1.61        3.09      1.10 o 
  -2   7  13        9.92        9.02      1.67 o 
  -1   7  13        0.27       -0.81      0.81 o 
   0   7  13       16.57       12.18      1.88 o 
   1   7  13        0.00        1.24      1.33 o 
  -3   8  13       23.74       21.61      1.83 o 
  -2   8  13       43.70       40.73      3.21 o 
   0   8  13        5.52        3.80      1.54 o 
  -3  -9  14        6.29        5.43      1.07 o 
  -2  -9  14       95.80      105.72      3.06 o 
  -1  -9  14       30.66       30.13      3.12 o 
   0  -9  14        6.78        6.18      1.27 o 
  -4  -8  14        0.02       -1.54      1.54 o 
  -3  -8  14       31.91       30.21      1.74 o 
  -2  -8  14       43.61       48.22      2.02 o 
  -1  -8  14       34.40       34.07      1.69 o 
   0  -8  14       93.12      100.25      3.46 o 
   1  -8  14        0.36       -0.29      1.03 o 
   2  -8  14        3.51        3.80      1.54 o 
  -5  -7  14        5.06        2.46      1.21 o 
  -4  -7  14        0.20       -0.81      0.81 o 
  -3  -7  14        1.43       -0.78      0.78 o 
  -2  -7  14        4.11        3.58      1.43 o 
  -1  -7  14        8.00        8.76      0.99 o 
   0  -7  14      136.91      150.47      4.40 o 
   1  -7  14        2.58        2.31      1.05 o 
   2  -7  14       53.66       55.82      3.42 o 
  -6  -6  14       54.86       58.10      2.23 o 
  -5  -6  14       20.32       22.64      1.54 o 
  -4  -6  14        0.53        0.22      0.79 o 
  -3  -6  14       31.34       28.39      1.97 o 
  -2  -6  14       49.35       51.40      1.89 o 
  -1  -6  14      116.33      117.98      2.96 o 
   0  -6  14       17.32       14.43      1.38 o 
   1  -6  14       10.88       11.12      1.31 o 
   2  -6  14       25.27       20.43      2.31 o 
   3  -6  14       12.97       12.82      1.88 o 
  -6  -5  14       28.57       28.42      1.67 o 
  -5  -5  14       21.26       24.67      1.53 o 
  -4  -5  14        0.37        0.05      0.79 o 
  -3  -5  14        5.21        4.44      1.05 o 
  -2  -5  14       32.67       32.93      1.55 o 
  -1  -5  14        0.33       -0.25      0.97 o 
   0  -5  14        6.03        3.44      0.79 o 
   1  -5  14       40.49       34.74      2.08 o 
   2  -5  14        0.44        0.48      1.02 o 
   3  -5  14        0.82        1.37      1.33 o 
  -7  -4  14       31.12       32.71      2.08 o 
  -6  -4  14        4.13        4.67      0.91 o 
  -5  -4  14        1.92        1.69      0.83 o 
  -4  -4  14       52.50       53.33      1.95 o 
  -3  -4  14       60.72       74.09      2.78 o 
  -2  -4  14        2.87        4.46      0.80 o 
  -1  -4  14       60.11       62.86      2.05 o 
   0  -4  14      124.35      129.56      3.11 o 
   1  -4  14       95.97       96.10      3.30 o 
   2  -4  14       61.30       64.95      3.06 o 
   3  -4  14        8.51        7.22      1.58 o 
   4  -4  14       47.19       52.40      3.42 o 
  -7  -3  14       15.18       15.65      1.52 o 
  -6  -3  14       10.26        6.80      1.11 o 
  -5  -3  14       12.38       13.90      1.12 o 
  -4  -3  14       34.90       27.45      2.09 o 
  -3  -3  14       50.71       56.83      2.93 o 
  -2  -3  14        1.89        0.07      0.67 o 
  -1  -3  14        5.36        1.84      0.76 o 
   0  -3  14       23.97       25.86      1.50 o 
   1  -3  14        7.31        4.79      1.12 o 
   2  -3  14       32.98       30.76      2.06 o 
   3  -3  14        0.21        0.51      1.28 o 
   4  -3  14        3.02        2.22      1.45 o 
  -7  -2  14        2.37        1.40      1.07 o 
  -6  -2  14       14.92       11.66      1.06 o 
  -5  -2  14        1.51        1.87      0.85 o 
  -4  -2  14       84.14       83.43      2.94 o 
  -3  -2  14       41.08       42.00      2.08 o 
  -2  -2  14       27.14       22.84      1.46 o 
  -1  -2  14        4.97        1.25      0.73 o 
   0  -2  14      281.42      270.42      5.39 o 
   1  -2  14        9.36        3.92      1.08 o 
   2  -2  14       11.63        9.74      1.25 o 
   3  -2  14       19.70       22.87      2.35 o 
   4  -2  14        8.69        8.89      1.71 o 
  -7  -1  14        2.40        3.03      0.86 o 
  -6  -1  14        6.07        9.65      1.03 o 
  -5  -1  14      168.24      161.13      4.32 o 
  -4  -1  14        7.48        6.92      1.17 o 
  -3  -1  14       48.58       50.87      2.29 o 
  -2  -1  14       32.85       36.43      1.56 o 
  -1  -1  14      196.15      197.64      4.22 o 
   0  -1  14        1.43        0.20      0.73 o 
   1  -1  14        0.03        1.09      1.92 o 
   2  -1  14        6.89        3.75      1.20 o 
   3  -1  14       28.76       24.45      2.39 o 
   4  -1  14        0.24        0.81      1.33 o 
  -7   0  14       15.79       18.05      1.31 o 
  -6   0  14        1.55        0.60      0.79 o 
  -5   0  14        9.38        3.93      1.10 o 
  -4   0  14       11.82        7.87      1.15 o 
  -3   0  14       28.41       28.11      1.81 o 
  -2   0  14       81.30       84.12      2.36 o 
  -1   0  14      100.00       93.57      2.53 o 
   0   0  14       14.23       10.85      0.98 o 
   1   0  14        6.88        6.51      1.12 o 
   2   0  14        0.36       -0.85      0.85 o 
   3   0  14        9.57       10.81      1.71 o 
   4   0  14       27.84       26.16      2.56 o 
  -7   1  14        0.21       -0.43      0.75 o 
  -6   1  14       14.17        9.41      1.24 o 
  -5   1  14      182.29      197.41      5.30 o 
  -4   1  14        0.22        0.47      1.90 o 
  -3   1  14        0.11        0.34      0.86 o 
  -2   1  14       27.29       26.96      1.43 o 
  -1   1  14      177.56      183.01      3.99 o 
   0   1  14        0.03       -0.68      0.68 o 
   1   1  14        5.36        3.87      0.99 o 
   2   1  14       52.33       41.68      2.16 o 
   3   1  14       38.66       38.51      2.86 o 
   4   1  14       37.74       31.33      2.74 o 
  -7   2  14       18.58       17.01      1.59 o 
  -6   2  14       14.54        9.10      1.26 o 
  -5   2  14       18.77       19.52      1.71 o 
  -4   2  14        7.54        4.53      1.07 o 
  -3   2  14       25.19       24.94      2.27 o 
  -2   2  14       51.65       51.02      1.82 o 
  -1   2  14       68.85       67.36      2.13 o 
   0   2  14        9.83        9.58      0.94 o 
   1   2  14       17.24       19.37      1.58 o 
   2   2  14       47.65       46.81      2.74 o 
   3   2  14        0.02       -0.17      1.20 o 
  -6   3  14        0.15        0.06      0.96 o 
  -5   3  14       11.49        9.87      1.31 o 
  -4   3  14       92.86       99.27      3.36 o 
  -3   3  14        0.92        0.90      0.95 o 
  -2   3  14       63.12       63.02      2.05 o 
  -1   3  14        1.16       -0.43      0.68 o 
   0   3  14        0.02        0.05      0.71 o 
   1   3  14       34.78       33.69      2.05 o 
   2   3  14        6.87        9.28      1.67 o 
   3   3  14        8.32        8.68      1.67 o 
  -6   4  14        4.48        4.64      1.22 o 
  -5   4  14       47.52       61.68      3.63 o 
  -4   4  14       26.51       29.54      2.61 o 
  -3   4  14       28.96       29.24      2.56 o 
  -2   4  14       24.37       26.53      1.77 o 
  -1   4  14       78.67       82.82      2.93 o 
   0   4  14       96.63       95.28      3.34 o 
   1   4  14       38.44       36.62      2.37 o 
   2   4  14       11.09       10.17      1.71 o 
  -5   5  14        0.91        1.58      1.50 o 
  -4   5  14        9.76        9.23      1.75 o 
  -3   5  14        0.52        1.28      1.33 o 
  -2   5  14       62.36       57.62      3.46 o 
  -1   5  14        1.65        3.30      1.00 o 
   0   5  14       13.51        6.75      1.62 o 
   1   5  14        1.39        2.08      1.54 o 
   2   5  14        0.05       -0.81      1.20 o 
  -5   6  14        1.65        0.21      1.41 o 
  -4   6  14       10.52        4.74      1.62 o 
  -3   6  14       58.79       68.90      4.02 o 
  -2   6  14       11.84       19.70      2.44 o 
  -1   6  14        5.53        3.17      1.03 o 
   0   6  14      141.63      143.92      6.03 o 
   1   6  14       17.62       15.60      2.01 o 
  -3   7  14       10.45       13.04      2.05 o 
  -2   7  14       66.95       68.13      3.98 o 
  -3  -8  15       21.13       17.14      1.39 o 
  -2  -8  15        0.04       -1.26      1.26 o 
  -1  -8  15       34.96       39.28      3.63 o 
   0  -8  15        2.00        1.97      1.17 o 
  -4  -7  15       52.02       62.42      2.34 o 
  -3  -7  15        7.24        6.82      1.07 o 
  -2  -7  15        4.08        1.13      1.09 o 
  -1  -7  15       16.68       19.25      1.36 o 
   0  -7  15        1.88       -0.56      1.05 o 
   1  -7  15        0.01        0.02      1.26 o 
  -5  -6  15       28.07       27.47      1.77 o 
  -4  -6  15       76.77       89.43      2.77 o 
  -3  -6  15       15.19       16.32      1.56 o 
  -2  -6  15       14.95       16.12      1.55 o 
  -1  -6  15       17.12       13.54      1.12 o 
   0  -6  15        3.63        2.04      1.11 o 
   1  -6  15        3.67       -0.18      1.03 o 
   2  -6  15        5.85        3.93      1.58 o 
  -5  -5  15       28.91       26.67      1.64 o 
  -4  -5  15        3.10        2.23      0.91 o 
  -3  -5  15       22.87       21.61      1.77 o 
  -2  -5  15       20.49       28.96      4.19 o 
  -1  -5  15        2.32        0.71      0.82 o 
   0  -5  15        1.23        1.69      1.39 o 
   1  -5  15       12.26        9.91      1.45 o 
   2  -5  15        5.83        3.76      1.50 o 
  -6  -4  15       24.40       26.47      2.17 o 
  -5  -4  15       24.92       24.08      1.55 o 
  -4  -4  15        4.60        5.18      0.95 o 
  -3  -4  15        6.55        7.75      1.23 o 
  -2  -4  15       45.61       52.96      1.94 o 
  -1  -4  15       42.84       48.20      1.90 o 
   0  -4  15        0.00        0.07      0.93 o 
   1  -4  15      103.31      112.22      3.69 o 
   2  -4  15        9.77       11.93      1.88 o 
   3  -4  15        0.18        2.35      1.45 o 
  -6  -3  15        0.00       -0.81      0.81 o 
  -5  -3  15        0.04       -0.78      0.78 o 
  -4  -3  15       10.97       12.50      1.38 o 
  -3  -3  15       16.43       14.08      1.42 o 
  -2  -3  15        0.09       -0.58      0.82 o 
  -1  -3  15       20.33       16.91      1.23 o 
   0  -3  15        6.67        3.69      1.09 o 
   1  -3  15        9.70       10.62      1.32 o 
   2  -3  15        0.03        0.00      1.28 o 
   3  -3  15        4.61        4.02      1.54 o 
  -6  -2  15       13.23       12.50      1.44 o 
  -5  -2  15       49.96       48.11      1.96 o 
  -4  -2  15       22.21       13.92      1.38 o 
  -3  -2  15        6.17        3.62      1.07 o 
  -2  -2  15       32.76       39.18      1.69 o 
  -1  -2  15       23.87       25.93      1.50 o 
   0  -2  15       73.60       78.21      2.92 o 
   1  -2  15       99.23      116.43      3.79 o 
   2  -2  15       56.99       60.27      3.59 o 
   3  -2  15        1.39        1.03      1.41 o 
  -6  -1  15       51.44       68.74      3.23 o 
  -5  -1  15       99.77       98.31      2.78 o 
  -4  -1  15        0.42       -0.92      0.92 o 
  -3  -1  15       53.95       52.74      2.39 o 
  -2  -1  15       24.56       24.40      1.42 o 
  -1  -1  15       21.43       21.42      1.37 o 
   0  -1  15        0.92        0.05      0.94 o 
   1  -1  15       79.29       82.95      3.11 o 
   2  -1  15       12.74        7.48      1.62 o 
   3  -1  15        6.87        6.54      1.62 o 
  -6   0  15        1.66       -0.79      1.00 o 
  -5   0  15        3.61        3.00      1.15 o 
  -4   0  15       19.88       20.84      4.30 o 
  -3   0  15       37.64       38.29      2.15 o 
  -2   0  15       48.52       49.07      1.89 o 
  -1   0  15       14.70       14.33      1.12 o 
   0   0  15        2.58        1.63      0.94 o 
   1   0  15       54.51       53.47      2.47 o 
   2   0  15        1.46        2.14      1.33 o 
   3   0  15        8.18       11.93      1.84 o 
  -6   1  15       20.44       19.40      2.46 o 
  -5   1  15        0.24       -0.97      0.97 o 
  -4   1  15        0.00       -0.76      0.90 o 
  -3   1  15       71.73       78.14      2.97 o 
  -2   1  15        2.13       -0.23      0.71 o 
  -1   1  15        1.17        1.99      0.76 o 
   0   1  15        6.29        5.91      1.13 o 
   1   1  15       26.87       28.80      1.95 o 
   2   1  15        8.70        6.88      1.62 o 
  -6   2  15       11.04       10.28      1.58 o 
  -5   2  15        0.82        0.63      1.00 o 
  -4   2  15       17.15       13.54      1.42 o 
  -3   2  15       82.48       87.65      3.38 o 
  -2   2  15        0.16       -0.26      0.71 o 
  -1   2  15       24.31       24.59      1.46 o 
   0   2  15        4.59        6.23      1.13 o 
   1   2  15       13.03       13.19      1.41 o 
   2   2  15        1.63        2.01      1.37 o 
  -5   3  15       10.96       13.20      1.69 o 
  -4   3  15        2.98        3.44      1.05 o 
  -3   3  15        0.07       -0.91      0.91 o 
  -2   3  15        2.94        4.40      1.09 o 
  -1   3  15       16.60       15.69      1.35 o 
   0   3  15        1.07        1.72      0.99 o 
   1   3  15        0.51        0.20      1.09 o 
   2   3  15        2.36        1.20      1.33 o 
  -5   4  15       16.71       14.44      2.01 o 
  -4   4  15       19.65       22.28      1.87 o 
  -3   4  15       61.66       64.28      2.76 o 
  -2   4  15       28.17       33.83      2.14 o 
  -1   4  15        1.95        1.46      0.85 o 
   0   4  15        0.09       -0.66      0.98 o 
   1   4  15       22.06       24.89      1.90 o 
  -4   5  15        9.09        5.68      1.75 o 
  -3   5  15        0.26       -0.51      1.41 o 
  -2   5  15        0.62        0.17      1.37 o 
  -1   5  15       64.19       77.45      4.19 o 
   0   5  15        0.69       -0.47      1.00 o 
  -3  -6  16        9.38        4.29      1.31 o 
  -2  -6  16       22.66       25.66      2.01 o 
  -1  -6  16       14.65       13.90      1.52 o 
   0  -6  16       15.42       12.76      1.55 o 
  -4  -5  16        1.31        1.83      0.97 o 
  -3  -5  16       59.27       55.49      2.66 o 
  -2  -5  16       45.08       48.82      2.54 o 
  -1  -5  16        4.33        7.20      1.05 o 
   0  -5  16       90.16      117.72      4.12 o 
   1  -5  16       46.44       40.41      2.39 o 
  -5  -4  16        3.38        0.93      0.94 o 
  -4  -4  16       75.22       89.86      2.79 o 
  -3  -4  16        3.69        3.24      1.23 o 
  -2  -4  16        5.83        4.44      1.24 o 
  -1  -4  16       26.88       24.77      1.51 o 
   0  -4  16      215.73      236.48      9.64 o 
   1  -4  16       73.75       85.56      4.12 o 
  -5  -3  16       26.32       18.96      1.39 o 
  -4  -3  16       27.56       33.17      2.27 o 
  -3  -3  16       35.25       31.83      2.17 o 
  -2  -3  16       18.76       20.48      1.78 o 
  -1  -3  16        1.73        1.71      0.89 o 
   0  -3  16        0.19       -1.09      1.09 o 
   1  -3  16        0.49        5.81      3.25 o 
  -5  -2  16        0.00        0.76      0.91 o 
  -4  -2  16       24.71       29.04      2.11 o 
  -3  -2  16       21.60       17.76      1.65 o 
  -2  -2  16       13.91       21.43      1.78 o 
  -1  -2  16       26.30       27.07      1.63 o 
   0  -2  16       45.08       51.83      3.10 o 
   1  -2  16        0.52        1.63      1.14 o 
  -5  -1  16       31.15       38.09      3.38 o 
  -4  -1  16       41.84       50.47      2.60 o 
  -3  -1  16       29.15       33.99      2.21 o 
  -2  -1  16        4.67        4.12      1.88 o 
  -1  -1  16       56.22       60.80      2.18 o 
   0  -1  16       29.59       34.66      2.31 o 
   1  -1  16        1.98        1.34      1.06 o 
  -5   0  16       18.97       13.33      1.59 o 
  -4   0  16        0.82        0.30      1.18 o 
  -3   0  16        7.44        6.65      1.25 o 
  -2   0  16       27.22       33.19      2.65 o 
  -1   0  16        1.18        0.21      0.81 o 
   0   0  16        6.83        4.60      1.20 o 
   1   0  16        8.88        6.63      1.27 o 
  -5   1  16       26.27       33.11      2.29 o 
  -4   1  16        5.60        2.26      1.54 o 
  -3   1  16        0.15        0.85      1.07 o 
  -2   1  16       48.09       49.49      2.53 o 
  -1   1  16       13.63       14.26      1.21 o 
   0   1  16        3.97        0.89      1.03 o 
   1   1  16        7.39        6.82      1.22 o 
  -5   2  16       92.84      103.82      3.77 o 
  -4   2  16        0.21       -0.23      1.00 o 
  -3   2  16        0.97        0.52      1.05 o 
  -2   2  16        0.14       -0.94      0.94 o 
  -1   2  16       43.76       42.98      1.85 o 
   0   2  16        6.08        4.66      1.18 o 
   1   2  16        6.14        4.18      1.18 o 
  -4   3  16        4.02        5.04      1.27 o 
  -3   3  16       27.75       31.92      2.19 o 
  -2   3  16        9.33        7.09      1.35 o 
  -1   3  16        0.86       -0.88      1.09 o 
   0   3  16       13.98       17.50      1.66 o 
  -2   4  16       17.79       17.14      1.82 o 
  -2  -4  17      162.65      197.19     11.26 o 
  -3  -3  17        6.67        5.04      1.37 o 
  -2  -3  17       92.59      107.56      3.91 o 
  -1  -3  17        3.18        3.73      1.39 o 
  -3  -2  17        4.43        0.52      1.16 o 
  -2  -2  17        1.79       -0.41      1.21 o 
  -1  -2  17        2.19        3.93      1.22 o 
  -3  -1  17        6.68        3.91      1.26 o 
  -2  -1  17       29.92       27.70      2.16 o 
  -1  -1  17       10.55       11.40      1.47 o 
  -3   0  17       18.85        9.96      1.46 o 
  -2   0  17        3.05        1.04      1.23 o 
  -1   0  17       22.13       20.63      1.89 o 
  -2   1  17       38.07       37.15      2.47 o 
                                                 
